# Supplementary material for: Genome-wide identification of MST, SUT and SWEET family sugar transporters in root parasitic angiosperms and analysis of their expression during host parasitism
Source: BMC Plant Biol. 2019 May 14;19:196. doi: 10.1186/s12870-019-1786-y (PMC6515653; doi:10.1186/s12870-019-1786-y)
Supplement: Supplementary file 6 — Numbers of sugar transporters and their stages of strongest expression in Phelipanche aegyptiaca. The stages of strongest expression are shown for each clade of MSTs, SUTs and SWEETs, as well as for all MSTs, SUTs and SWEETs, in the transcriptomes of P. aegyptiaca, S. hermonthica, T. versicolor. (XLSX 13 kb) [file 12870_2019_1786_MOESM6_ESM.xlsx]

## Sheet: Sheet1
	Stage_0	Stage_1	Stage_2	Stage_3	Stage_4(-1)	Stage_4-2	Stage_5(-1)	Stage_5-2	Stage_6-1	Stage_6-2	Stage_6-3	None	Total
Phelipanche aegyptiaca
ERD6	0	0	0	0	0	0	2	0	3	0	N/A	0	5
pGLT	2	0	0	0	0	0	0	0	0	0	N/A	0	2
INT	0	0	0	0	0	0	1	0	1	1	N/A	0	3
TMT	0	0	0	0	1	0	1	0	2	1	N/A	1	6
PMT	0	0	0	0	0	0	0	2	4	1	N/A	0	7
VGT	0	0	0	0	0	1	0	0	1	0	N/A	0	2
STP	0	1	2	0	0	0	0	1	1	4	N/A	0	9
Total MST on Tree	2	1	2	0	1	1	4	3	12	7	N/A	1	34
SUT1	0	0	0	0	0	0	0	0	1	1	N/A	0	2
SUT2	0	0	0	0	0	0	0	1	0	0	N/A	0	1
SUT4	0	0	0	1	0	1	0	0	0	0	N/A	0	2
Total SUT on Tree	0	0	0	1	0	1	0	1	1	1	N/A	0	5
SWEET Clade I	0	0	0	1	0	0	0	1	1	5	N/A	0	8
SWEET Clade II	0	0	0	0	0	0	0	0	0	0	N/A	0	0
SWEET Clade III	0	1	2	0	1	0	1	1	0	0	N/A	0	6
SWEET Clade IV	0	0	0	0	0	0	0	0	0	0	N/A	0	0
Total SWEET on Tree	0	1	2	1	1	0	1	2	1	5	N/A	0	14
Striga hermonthica
ERD6	2	1	0	0	1	N/A	1	N/A	0	3	N/A	0	8
pGLT	0	0	0	0	1	N/A	0	N/A	0	1	N/A	0	2
INT	1	2	0	0	1	N/A	1	N/A	0	2	N/A	0	7
TMT	0	1	0	0	0	N/A	1	N/A	0	0	N/A	0	2
PMT	1	0	0	1	0	N/A	4	N/A	6	7	N/A	1	20
VGT	0	0	0	0	0	N/A	0	N/A	0	2	N/A	0	2
STP	0	0	1	1	3	N/A	11	N/A	4	5	N/A	0	25
Total MST on Tree	4	4	1	2	6	N/A	18	N/A	10	20	N/A	1	66
SUT1	0	0	0	2	0	N/A	0	N/A	0	3	N/A	0	5
SUT2	0	0	0	0	0	N/A	0	N/A	0	1	N/A	0	1
SUT4	1	0	1	0	0	N/A	1	N/A	0	0	N/A	0	3
Total SUT on Tree	1	0	1	2	0	N/A	1	N/A	0	4	N/A	0	9
SWEET Clade I	1	1	1	0	0	N/A	1	N/A	1	3	N/A	0	8
SWEET Clade II	1	1	0	0	1	N/A	0	N/A	0	2	N/A	0	5
SWEET Clade III	0	1	0	0	0	N/A	0	N/A	1	7	N/A	1	10
SWEET Clade IV	0	0	0	0	0	N/A	0	N/A	0	2	N/A	0	2
Total SWEET on Tree	2	3	1	0	1	N/A	1	N/A	2	14	N/A	1	25
Triphysaria versicolor
ERD6	0	0	1	1	N/A	1	N/A	N/A	1	1	1	0	6
pGLT	0	2	0	0	N/A	0	N/A	N/A	0	1	0	0	3
INT	0	0	0	0	N/A	0	N/A	N/A	2	0	1	0	3
TMT	0	0	0	0	N/A	1	N/A	N/A	0	1	1	0	3
PMT	0	2	3	0	N/A	0	N/A	N/A	5	8	4	1	23
VGT	0	1	0	0	N/A	0	N/A	N/A	1	1	0	0	3
STP	3	0	4	0	N/A	1	N/A	N/A	3	7	3	1	22
Total MST on Tree	3	5	8	1	N/A	3	N/A	N/A	9	19	10	2	60
SUT1	0	0	0	0	N/A	0	N/A	N/A	0	2	1	0	3
SUT2	1	0	0	0	N/A	0	N/A	N/A	0	0	0	0	1
SUT4	1	0	0	0	N/A	0	N/A	N/A	0	0	0	0	1
Total SUT on Tree	2	0	0	0	N/A	0	N/A	N/A	0	2	1	0	5
SWEET Clade I	1	0	0	0	N/A	0	N/A	N/A	1	3	0	0	5
SWEET Clade II	1	0	0	0	N/A	0	N/A	N/A	1	1	0	0	3
SWEET Clade III	0	0	0	0	N/A	0	N/A	N/A	2	3	0	0	5
SWEET Clade IV	0	0	0	0	N/A	0	N/A	N/A	0	0	0	0	0
Total SWEET on Tree	2	0	0	0	N/A	0	N/A	N/A	4	7	0	0	13
