# Supplementary material for: Genome-wide identification of MST, SUT and SWEET family sugar transporters in root parasitic angiosperms and analysis of their expression during host parasitism
Source: BMC Plant Biol. 2019 May 14;19:196. doi: 10.1186/s12870-019-1786-y (PMC6515653; doi:10.1186/s12870-019-1786-y)
Supplement: Supplementary file 10 — MEME motifs and their associations with stages of the life cycle. These associations were determined by finding the genes to which these motifs belonged, and determined the stage in which these genes are most strongly expressed. This was done for (A) MSTs, (B) SUTs, and (C) SWEETs. The motifs most strongly associated with given stages were determined by finding the stage with the highest raw number of occurrences of the motif in that stage, as well as the representation of that motif as a percentage of motifs present in genes that showed strongest expression during that stage. (XLSX 47 kb) [file 12870_2019_1786_MOESM10_ESM.xlsx]

## Sheet: MST
Additional File 10. MEME motifs and their associations with stages of the life cycle. These associations were determined by finding which genes to which these motifs belonged,
and determined the stage in which these genes most strongly expressed. This was done for (A) MSTs, (B) SUTs, and (C) SWEETs.
The stage with which motifs are most strongly associated was determined by finding the stage with the highest raw number of occurrences of the motif in that stage, as well as the
representation of that motif as a percentage of motifs present in genes that showed strongest expression during that stage, e.g., 12 occurences of MEME-1 in stage 6-1 means that MEME-1 was present
in 12 out of 568 occurrences of all MEME motifs present in sequences whose strongest expression was in stage 6-1.
	Raw Number												Percent Representation in Respective Stage
	Stage_0	Stage_1	Stage_2	Stage_3	Stage_4(-1)	Stage_4-2	Stage_5(-1)	Stage_5-2	Stage_6-1	Stage_6-2	Stage_6-3	None	Stage_0	Stage_1	Stage_2	Stage_3	Stage_4(-1)	Stage_4-2	Stage_5(-1)	Stage_5-2	Stage_6-1	Stage_6-2	Stage_6-3	None	Strongest stage (Raw Number)	Strongest stage (%)
MST_MEME-1	2	0	6	1	1	1	7	1	6	9	1	0	2.27273	0	5.76923	3.57143	1.14943	2.27273	3.18182	3.125	1.7192	1.99557	0.980392	0	Stage_6-2	Stage_2
MST_MEME-2	1	2	2	0	0	0	2	2	14	15	4	2	1.13636	1.92308	1.92308	0	0	0	0.909091	6.25	4.01146	3.32594	3.92157	5.71429	Stage_6-2	Stage_5-2
MST_MEME-3	1	0	2	0	0	0	2	1	12	12	3	1	1.13636	0	1.92308	0	0	0	0.909091	3.125	3.4384	2.66075	2.94118	2.85714	Stage_6-1	Stage_6-1
MST_MEME-4	1	0	4	1	3	1	6	0	6	11	1	1	1.13636	0	3.84615	3.57143	3.44828	2.27273	2.72727	0	1.7192	2.43902	0.980392	2.85714	Stage_6-2	Stage_2
MST_MEME-5	1	2	3	1	0	0	4	2	13	14	3	2	1.13636	1.92308	2.88462	3.57143	0	0	1.81818	6.25	3.72493	3.10421	2.94118	5.71429	Stage_6-2	Stage_5-2
MST_MEME-6	2	0	3	0	3	0	7	1	4	11	0	0	2.27273	0	2.88462	0	3.44828	0	3.18182	3.125	1.14613	2.43902	0	0	Stage_6-2	Stage_4(-1)
MST_MEME-7	3	1	3	0	3	1	8	1	6	9	2	0	3.40909	0.961538	2.88462	0	3.44828	2.27273	3.63636	3.125	1.7192	1.99557	1.96078	0	Stage_6-2	Stage_5(-1)
MST_MEME-8	2	3	0	0	3	2	3	0	8	8	3	0	2.27273	2.88462	0	0	3.44828	4.54545	1.36364	0	2.29226	1.77384	2.94118	0	Stage_6-1	Stage_4-2
MST_MEME-9	0	2	1	0	2	1	2	1	10	13	3	0	0	1.92308	0.961538	0	2.29885	2.27273	0.909091	3.125	2.86533	2.88248	2.94118	0	Stage_6-2	Stage_5-2
MST_MEME-10	0	2	1	1	1	0	3	2	12	10	4	1	0	1.92308	0.961538	3.57143	1.14943	0	1.36364	6.25	3.4384	2.21729	3.92157	2.85714	Stage_6-1	Stage_5-2
MST_MEME-11	1	2	3	1	0	0	2	1	15	15	3	2	1.13636	1.92308	2.88462	3.57143	0	0	0.909091	3.125	4.29799	3.32594	2.94118	5.71429	Stage_6-1	None
MST_MEME-12	3	0	4	0	3	0	7	1	4	12	1	0	3.40909	0	3.84615	0	3.44828	0	3.18182	3.125	1.14613	2.66075	0.980392	0	Stage_6-2	Stage_2
MST_MEME-13	1	0	4	1	1	1	7	1	6	11	1	1	1.13636	0	3.84615	3.57143	1.14943	2.27273	3.18182	3.125	1.7192	2.43902	0.980392	2.85714	Stage_6-2	Stage_2
MST_MEME-14	1	2	0	0	1	0	1	0	2	2	1	0	1.13636	1.92308	0	0	1.14943	0	0.454545	0	0.573066	0.443459	0.980392	0	Stage_1	Stage_1
MST_MEME-15	3	2	2	1	2	2	4	0	4	9	2	0	3.40909	1.92308	1.92308	3.57143	2.29885	4.54545	1.81818	0	1.14613	1.99557	1.96078	0	Stage_6-2	Stage_4-2
MST_MEME-16	1	1	1	0	1	1	3	1	9	11	3	1	1.13636	0.961538	0.961538	0	1.14943	2.27273	1.36364	3.125	2.5788	2.43902	2.94118	2.85714	Stage_6-2	Stage_5-2
MST_MEME-17	2	4	1	1	1	1	5	1	12	9	1	3	2.27273	3.84615	0.961538	3.57143	1.14943	2.27273	2.27273	3.125	3.4384	1.99557	0.980392	8.57143	Stage_6-1	None
MST_MEME-18	4	4	2	0	3	2	5	0	6	6	2	1	4.54545	3.84615	1.92308	0	3.44828	4.54545	2.27273	0	1.7192	1.33038	1.96078	2.85714	Stage_6-1	Stage_0
MST_MEME-19	2	2	4	0	2	0	8	1	6	8	2	0	2.27273	1.92308	3.84615	0	2.29885	0	3.63636	3.125	1.7192	1.77384	1.96078	0	Stage_5(-1)	Stage_2
MST_MEME-20	3	3	0	1	2	1	4	0	7	11	1	1	3.40909	2.88462	0	3.57143	2.29885	2.27273	1.81818	0	2.00573	2.43902	0.980392	2.85714	Stage_6-2	Stage_3
MST_MEME-21	2	2	1	0	2	2	4	0	7	8	4	0	2.27273	1.92308	0.961538	0	2.29885	4.54545	1.81818	0	2.00573	1.77384	3.92157	0	Stage_6-2	Stage_4-2
MST_MEME-22	2	1	3	0	4	0	5	0	5	14	2	0	2.27273	0.961538	2.88462	0	4.5977	0	2.27273	0	1.43266	3.10421	1.96078	0	Stage_6-2	Stage_4(-1)
MST_MEME-23	1	2	3	1	0	0	2	1	14	13	3	2	1.13636	1.92308	2.88462	3.57143	0	0	0.909091	3.125	4.01146	2.88248	2.94118	5.71429	Stage_6-1	None
MST_MEME-24	1	2	5	0	2	0	10	1	7	8	3	0	1.13636	1.92308	4.80769	0	2.29885	0	4.54545	3.125	2.00573	1.77384	2.94118	0	Stage_5(-1)	Stage_2
MST_MEME-25	2	5	2	1	2	1	3	0	6	8	3	1	2.27273	4.80769	1.92308	3.57143	2.29885	2.27273	1.36364	0	1.7192	1.77384	2.94118	2.85714	Stage_6-2	Stage_1
MST_MEME-26	1	2	3	1	0	0	3	2	10	15	3	2	1.13636	1.92308	2.88462	3.57143	0	0	1.36364	6.25	2.86533	3.32594	2.94118	5.71429	Stage_6-2	Stage_5-2
MST_MEME-27	1	5	1	1	1	1	3	1	12	9	1	1	1.13636	4.80769	0.961538	3.57143	1.14943	2.27273	1.36364	3.125	3.4384	1.99557	0.980392	2.85714	Stage_6-1	Stage_1
MST_MEME-28	3	3	1	1	3	2	4	0	6	11	0	0	3.40909	2.88462	0.961538	3.57143	3.44828	4.54545	1.81818	0	1.7192	2.43902	0	0	Stage_6-2	Stage_4-2
MST_MEME-29	4	2	1	1	2	1	3	0	4	6	2	0	4.54545	1.92308	0.961538	3.57143	2.29885	2.27273	1.36364	0	1.14613	1.33038	1.96078	0	Stage_6-2	Stage_0
MST_MEME-30	3	3	2	1	1	1	3	0	3	4	1	0	3.40909	2.88462	1.92308	3.57143	1.14943	2.27273	1.36364	0	0.859599	0.886918	0.980392	0	Stage_6-2	Stage_3
MST_MEME-31	1	1	5	1	1	1	7	0	6	10	3	1	1.13636	0.961538	4.80769	3.57143	1.14943	2.27273	3.18182	0	1.7192	2.21729	2.94118	2.85714	Stage_6-2	Stage_2
MST_MEME-32	0	1	0	0	1	1	2	0	2	1	1	1	0	0.961538	0	0	1.14943	2.27273	0.909091	0	0.573066	0.221729	0.980392	2.85714	Stage_5(-1)	None
MST_MEME-33	4	3	2	1	2	1	4	0	6	6	3	0	4.54545	2.88462	1.92308	3.57143	2.29885	2.27273	1.81818	0	1.7192	1.33038	2.94118	0	Stage_6-1	Stage_0
MST_MEME-34	1	1	6	1	2	0	5	1	7	7	2	0	1.13636	0.961538	5.76923	3.57143	2.29885	0	2.27273	3.125	2.00573	1.55211	1.96078	0	Stage_6-1	Stage_2
MST_MEME-35	1	1	1	2	0	1	5	0	6	8	2	0	1.13636	0.961538	0.961538	7.14286	0	2.27273	2.27273	0	1.7192	1.77384	1.96078	0	Stage_6-2	Stage_3
MST_MEME-36	0	4	0	0	2	1	3	0	4	6	1	1	0	3.84615	0	0	2.29885	2.27273	1.36364	0	1.14613	1.33038	0.980392	2.85714	Stage_6-2	Stage_1
MST_MEME-37	2	4	1	1	2	0	1	0	4	4	2	0	2.27273	3.84615	0.961538	3.57143	2.29885	0	0.454545	0	1.14613	0.886918	1.96078	0	Stage_1	Stage_1
MST_MEME-38	1	2	0	0	1	0	0	0	2	2	1	0	1.13636	1.92308	0	0	1.14943	0	0	0	0.573066	0.443459	0.980392	0	Stage_1	Stage_1
MST_MEME-39	3	0	4	0	3	0	7	1	4	8	1	0	3.40909	0	3.84615	0	3.44828	0	3.18182	3.125	1.14613	1.77384	0.980392	0	Stage_6-2	Stage_2
MST_MEME-40	0	2	0	0	1	1	3	0	4	2	1	1	0	1.92308	0	0	1.14943	2.27273	1.36364	0	1.14613	0.443459	0.980392	2.85714	Stage_6-1	None
MST_MEME-41	0	0	3	1	0	0	1	1	7	7	1	1	0	0	2.88462	3.57143	0	0	0.454545	3.125	2.00573	1.55211	0.980392	2.85714	Stage_6-1	Stage_3
MST_MEME-42	2	1	1	1	1	1	3	0	4	4	1	0	2.27273	0.961538	0.961538	3.57143	1.14943	2.27273	1.36364	0	1.14613	0.886918	0.980392	0	Stage_6-1	Stage_3
MST_MEME-43	0	1	0	0	1	1	2	0	2	2	1	1	0	0.961538	0	0	1.14943	2.27273	0.909091	0	0.573066	0.443459	0.980392	2.85714	Stage_5(-1)	None
MST_MEME-44	2	2	2	1	2	1	2	0	6	7	3	1	2.27273	1.92308	1.92308	3.57143	2.29885	2.27273	0.909091	0	1.7192	1.55211	2.94118	2.85714	Stage_6-2	Stage_3
MST_MEME-45	0	1	0	0	1	1	2	0	2	2	1	1	0	0.961538	0	0	1.14943	2.27273	0.909091	0	0.573066	0.443459	0.980392	2.85714	Stage_5(-1)	None
MST_MEME-46	0	1	0	0	1	1	2	0	2	1	1	1	0	0.961538	0	0	1.14943	2.27273	0.909091	0	0.573066	0.221729	0.980392	2.85714	Stage_5(-1)	None
MST_MEME-47	0	1	0	0	1	1	2	0	2	1	1	1	0	0.961538	0	0	1.14943	2.27273	0.909091	0	0.573066	0.221729	0.980392	2.85714	Stage_5(-1)	None
MST_MEME-48	0	2	0	0	1	0	0	0	2	2	1	0	0	1.92308	0	0	1.14943	0	0	0	0.573066	0.443459	0.980392	0	Stage_1	Stage_1
MST_MEME-49	2	1	2	0	1	0	4	1	4	1	4	0	2.27273	0.961538	1.92308	0	1.14943	0	1.81818	3.125	1.14613	0.221729	3.92157	0	Stage_5(-1)	Stage_6-3
MST_MEME-50	1	0	0	0	1	1	1	0	1	2	0	0	1.13636	0	0	0	1.14943	2.27273	0.454545	0	0.286533	0.443459	0	0	Stage_6-2	Stage_4-2
MST_MEME-51	1	1	1	0	0	1	2	0	0	2	1	0	1.13636	0.961538	0.961538	0	0	2.27273	0.909091	0	0	0.443459	0.980392	0	Stage_5(-1)	Stage_4-2
MST_MEME-52	0	0	1	0	0	0	1	0	0	5	0	0	0	0	0.961538	0	0	0	0.454545	0	0	1.10865	0	0	Stage_6-2	Stage_6-2
MST_MEME-53	0	0	0	0	1	1	1	0	0	2	1	1	0	0	0	0	1.14943	2.27273	0.454545	0	0	0.443459	0.980392	2.85714	Stage_6-2	None
MST_MEME-54	1	0	1	0	0	0	2	1	0	0	0	0	1.13636	0	0.961538	0	0	0	0.909091	3.125	0	0	0	0	Stage_5(-1)	Stage_5-2
MST_MEME-55	3	2	0	1	2	1	1	0	4	5	1	0	3.40909	1.92308	0	3.57143	2.29885	2.27273	0.454545	0	1.14613	1.10865	0.980392	0	Stage_6-2	Stage_3
MST_MEME-56	1	1	0	0	2	0	4	0	2	4	1	0	1.13636	0.961538	0	0	2.29885	0	1.81818	0	0.573066	0.886918	0.980392	0	Stage_5(-1)	Stage_4(-1)
MST_MEME-57	1	1	0	0	0	0	0	0	0	2	0	0	1.13636	0.961538	0	0	0	0	0	0	0	0.443459	0	0	Stage_6-2	Stage_0
MST_MEME-58	0	1	1	1	0	0	0	1	3	5	0	0	0	0.961538	0.961538	3.57143	0	0	0	3.125	0.859599	1.10865	0	0	Stage_6-2	Stage_3
MST_MEME-59	0	0	0	0	0	0	1	0	1	1	0	0	0	0	0	0	0	0	0.454545	0	0.286533	0.221729	0	0	Stage_5(-1)	Stage_5(-1)
MST_MEME-60	1	0	1	0	0	1	3	1	1	0	0	0	1.13636	0	0.961538	0	0	2.27273	1.36364	3.125	0.286533	0	0	0	Stage_5(-1)	Stage_5-2
MST_MEME-61	1	0	0	0	1	1	1	0	1	1	0	0	1.13636	0	0	0	1.14943	2.27273	0.454545	0	0.286533	0.221729	0	0	Stage_0	Stage_4-2
MST_MEME-62	1	0	1	1	0	0	2	0	3	1	1	0	1.13636	0	0.961538	3.57143	0	0	0.909091	0	0.859599	0.221729	0.980392	0	Stage_6-1	Stage_3
MST_MEME-63	0	1	0	0	0	1	1	0	2	0	0	1	0	0.961538	0	0	0	2.27273	0.454545	0	0.573066	0	0	2.85714	Stage_6-1	None
MST_MEME-64	1	0	1	0	1	0	2	1	1	2	0	0	1.13636	0	0.961538	0	1.14943	0	0.909091	3.125	0.286533	0.443459	0	0	Stage_5(-1)	Stage_5-2
MST_MEME-65	0	0	0	0	0	0	2	1	1	2	0	0	0	0	0	0	0	0	0.909091	3.125	0.286533	0.443459	0	0	Stage_5(-1)	Stage_5-2
MST_MEME-66	0	1	1	0	1	1	1	0	1	0	0	0	0	0.961538	0.961538	0	1.14943	2.27273	0.454545	0	0.286533	0	0	0	Stage_1	Stage_4-2
MST_MEME-67	0	1	0	0	0	0	0	0	1	1	0	0	0	0.961538	0	0	0	0	0	0	0.286533	0.221729	0	0	Stage_1	Stage_1
MST_MEME-68	1	1	0	0	1	0	0	0	0	0	0	0	1.13636	0.961538	0	0	1.14943	0	0	0	0	0	0	0	Stage_0	Stage_4(-1)
MST_MEME-69	0	1	0	0	0	0	1	0	1	1	1	0	0	0.961538	0	0	0	0	0.454545	0	0.286533	0.221729	0.980392	0	Stage_1	Stage_6-3
MST_MEME-70	0	0	1	0	0	0	1	0	0	3	0	0	0	0	0.961538	0	0	0	0.454545	0	0	0.665188	0	0	Stage_6-2	Stage_2
MST_MEME-71	0	0	0	0	0	0	0	0	4	1	0	0	0	0	0	0	0	0	0	0	1.14613	0.221729	0	0	Stage_6-1	Stage_6-1
MST_MEME-72	0	0	0	0	0	0	0	0	0	3	0	0	0	0	0	0	0	0	0	0	0	0.665188	0	0	Stage_6-2	Stage_6-2
MST_MEME-73	0	1	0	0	0	0	0	0	2	1	0	0	0	0.961538	0	0	0	0	0	0	0.573066	0.221729	0	0	Stage_6-1	Stage_1
MST_MEME-74	0	0	0	0	0	0	0	0	1	2	1	0	0	0	0	0	0	0	0	0	0.286533	0.443459	0.980392	0	Stage_6-2	Stage_6-3
MST_MEME-75	0	0	0	0	1	0	0	0	1	1	0	0	0	0	0	0	1.14943	0	0	0	0.286533	0.221729	0	0	Stage_4(-1)	Stage_4(-1)
MST_MEME-76	0	0	0	0	1	0	1	0	1	0	0	0	0	0	0	0	1.14943	0	0.454545	0	0.286533	0	0	0	Stage_4(-1)	Stage_4(-1)
MST_MEME-77	0	0	0	0	0	0	0	0	1	1	0	0	0	0	0	0	0	0	0	0	0.286533	0.221729	0	0	Stage_6-1	Stage_6-1
MST_MEME-78	0	0	0	0	0	0	0	0	0	1	1	0	0	0	0	0	0	0	0	0	0	0.221729	0.980392	0	Stage_6-2	Stage_6-3
MST_MEME-79	0	0	0	0	0	0	0	0	2	0	0	0	0	0	0	0	0	0	0	0	0.573066	0	0	0	Stage_6-1	Stage_6-1
MST_MEME-80	0	0	0	0	0	0	0	0	0	1	0	0	0	0	0	0	0	0	0	0	0	0.221729	0	0	Stage_6-2	Stage_6-2
MST_MEME-81	0	0	0	0	0	0	0	0	0	2	0	0	0	0	0	0	0	0	0	0	0	0.443459	0	0	Stage_6-2	Stage_6-2
MST_MEME-82	1	0	0	0	0	0	2	0	0	0	0	0	1.13636	0	0	0	0	0	0.909091	0	0	0	0	0	Stage_5(-1)	Stage_0
MST_MEME-83	0	0	0	0	0	0	0	0	0	2	0	0	0	0	0	0	0	0	0	0	0	0.443459	0	0	Stage_6-2	Stage_6-2
MST_MEME-84	0	1	0	0	0	0	0	0	0	0	0	0	0	0.961538	0	0	0	0	0	0	0	0	0	0	Stage_1	Stage_1
MST_MEME-85	0	0	0	0	1	0	2	0	0	0	0	0	0	0	0	0	1.14943	0	0.909091	0	0	0	0	0	Stage_5(-1)	Stage_4(-1)
MST_MEME-86	1	0	0	0	0	0	0	0	0	2	0	0	1.13636	0	0	0	0	0	0	0	0	0.443459	0	0	Stage_6-2	Stage_0
MST_MEME-87	0	0	0	0	0	0	1	0	1	0	0	0	0	0	0	0	0	0	0.454545	0	0.286533	0	0	0	Stage_5(-1)	Stage_5(-1)
MST_MEME-88	0	0	0	0	0	0	1	1	0	1	0	0	0	0	0	0	0	0	0.454545	3.125	0	0.221729	0	0	Stage_5(-1)	Stage_5-2
MST_MEME-89	0	1	0	0	0	0	0	0	0	1	0	0	0	0.961538	0	0	0	0	0	0	0	0.221729	0	0	Stage_1	Stage_1
MST_MEME-90	0	0	0	0	0	1	0	0	0	1	0	0	0	0	0	0	0	2.27273	0	0	0	0.221729	0	0	Stage_4-2	Stage_4-2
MST_MEME-91	0	0	0	0	0	1	0	0	1	0	0	0	0	0	0	0	0	2.27273	0	0	0.286533	0	0	0	Stage_4-2	Stage_4-2
MST_MEME-92	0	1	0	0	0	0	0	0	0	1	0	0	0	0.961538	0	0	0	0	0	0	0	0.221729	0	0	Stage_1	Stage_1
MST_MEME-93	0	0	0	0	0	0	1	0	0	1	0	0	0	0	0	0	0	0	0.454545	0	0	0.221729	0	0	Stage_5(-1)	Stage_5(-1)
MST_MEME-94	0	0	0	0	0	0	0	0	0	0	0	0	0	0	0	0	0	0	0	0	0	0	0	0	Non-Parasite	Non-Parasite
MST_MEME-95	0	0	0	0	1	0	0	0	0	0	0	1	0	0	0	0	1.14943	0	0	0	0	0	0	2.85714	Stage_4(-1)	None
MST_MEME-96	0	0	0	0	0	0	0	0	0	2	0	0	0	0	0	0	0	0	0	0	0	0.443459	0	0	Stage_6-2	Stage_6-2
MST_MEME-97	0	0	0	0	0	0	0	0	0	2	0	0	0	0	0	0	0	0	0	0	0	0.443459	0	0	Stage_6-2	Stage_6-2
MST_MEME-98	0	0	0	0	0	0	0	0	0	1	0	0	0	0	0	0	0	0	0	0	0	0.221729	0	0	Stage_6-2	Stage_6-2
MST_MEME-99	0	0	0	0	0	0	0	0	0	2	0	0	0	0	0	0	0	0	0	0	0	0.443459	0	0	Stage_6-2	Stage_6-2
MST_MEME-100	0	1	0	0	0	0	0	0	0	0	0	0	0	0.961538	0	0	0	0	0	0	0	0	0	0	Stage_1	Stage_1
	88	104	104	28	87	44	220	32	349	451	102	35

## Sheet: SUT
	Raw Number												Percent Representation in Respective Stage
	Stage_0	Stage_1	Stage_2	Stage_3	Stage_4(-1)	Stage_4-2	Stage_5(-1)	Stage_5-2	Stage_6-1	Stage_6-2	Stage_6-3	None	Stage_0	Stage_1	Stage_2	Stage_3	Stage_4(-1)	Stage_4-2	Stage_5(-1)	Stage_5-2	Stage_6-1	Stage_6-2	Stage_6-3	None	Strongest Phase (Raw Number)	Strongest Phase (%)
SUT_MEME-1	3	0	0	2	0	0	1	1	1	4	1	0	10.3448	0	0	7.40741	0	0	10	12.5	10	5.19481	10	0	Stage_6-2	Stage_5-2
SUT_MEME-2	2	0	1	3	0	0	1	1	1	6	1	0	6.89655	0	16.6667	11.1111	0	0	10	12.5	10	7.79221	10	0	Stage_6-2	Stage_2
SUT_MEME-3	2	0	1	2	0	0	1	1	1	6	1	0	6.89655	0	16.6667	7.40741	0	0	10	12.5	10	7.79221	10	0	Stage_6-2	Stage_2
SUT_MEME-4	3	0	1	3	0	0	1	1	1	7	1	0	10.3448	0	16.6667	11.1111	0	0	10	12.5	10	9.09091	10	0	Stage_6-2	Stage_2
SUT_MEME-5	2	0	0	1	0	0	1	0	1	6	1	0	6.89655	0	0	3.7037	0	0	10	0	10	7.79221	10	0	Stage_6-2	Stage_5(-1)
SUT_MEME-6	2	0	0	1	0	0	1	0	1	5	1	0	6.89655	0	0	3.7037	0	0	10	0	10	6.49351	10	0	Stage_6-2	Stage_5(-1)
SUT_MEME-7	2	0	0	2	0	0	1	0	1	6	1	0	6.89655	0	0	7.40741	0	0	10	0	10	7.79221	10	0	Stage_6-2	Stage_5(-1)
SUT_MEME-8	2	0	0	2	0	0	0	1	1	5	1	0	6.89655	0	0	7.40741	0	0	0	12.5	10	6.49351	10	0	Stage_6-2	Stage_5-2
SUT_MEME-9	1	0	0	1	0	0	0	0	1	5	1	0	3.44828	0	0	3.7037	0	0	0	0	10	6.49351	10	0	Stage_6-2	Stage_6-1
SUT_MEME-10	1	0	0	0	0	0	0	1	0	1	0	0	3.44828	0	0	0	0	0	0	12.5	0	1.2987	0	0	Stage_0	Stage_5-2
SUT_MEME-11	1	0	0	3	0	0	1	0	1	5	1	0	3.44828	0	0	11.1111	0	0	10	0	10	6.49351	10	0	Stage_6-2	Stage_3
SUT_MEME-12	1	0	0	0	0	0	0	1	0	1	0	0	3.44828	0	0	0	0	0	0	12.5	0	1.2987	0	0	Stage_0	Stage_5-2
SUT_MEME-13	0	0	1	1	0	0	0	0	0	3	0	0	0	0	16.6667	3.7037	0	0	0	0	0	3.8961	0	0	Stage_6-2	Stage_2
SUT_MEME-14	1	0	0	0	0	0	0	0	0	0	0	0	3.44828	0	0	0	0	0	0	0	0	0	0	0	Stage_0	Stage_0
SUT_MEME-15	1	0	0	0	0	0	1	0	0	0	0	0	3.44828	0	0	0	0	0	10	0	0	0	0	0	Stage_0	Stage_5(-1)
SUT_MEME-16	0	0	0	0	0	0	0	0	0	1	0	0	0	0	0	0	0	0	0	0	0	1.2987	0	0	Stage_6-2	Stage_6-2
SUT_MEME-17	0	0	0	0	0	0	0	0	0	0	0	0	0	0	0	0	0	0	0	0	0	0	0	0	Non-Parasite	Non-Parasite
SUT_MEME-18	2	0	0	0	0	0	0	0	0	0	0	0	6.89655	0	0	0	0	0	0	0	0	0	0	0	Stage_0	Stage_0
SUT_MEME-19	0	0	0	2	0	0	0	0	0	0	0	0	0	0	0	7.40741	0	0	0	0	0	0	0	0	Stage_3	Stage_3
SUT_MEME-20	0	0	0	0	0	0	1	0	0	0	0	0	0	0	0	0	0	0	10	0	0	0	0	0	Stage_5(-1)	Stage_5(-1)
SUT_MEME-21	0	0	0	0	0	0	0	0	0	0	0	0	0	0	0	0	0	0	0	0	0	0	0	0	Non-Parasite	Non-Parasite
SUT_MEME-22	0	0	1	0	0	0	0	0	0	2	0	0	0	0	16.6667	0	0	0	0	0	0	2.5974	0	0	Stage_6-2	Stage_2
SUT_MEME-23	0	0	0	0	0	0	0	0	0	1	0	0	0	0	0	0	0	0	0	0	0	1.2987	0	0	Stage_6-2	Stage_6-2
SUT_MEME-24	0	0	0	0	0	0	0	0	0	0	0	0	0	0	0	0	0	0	0	0	0	0	0	0	Non-Parasite	Non-Parasite
SUT_MEME-25	0	0	0	0	0	0	0	0	0	1	0	0	0	0	0	0	0	0	0	0	0	1.2987	0	0	Stage_6-2	Stage_6-2
SUT_MEME-26	0	0	0	0	0	0	0	0	0	2	0	0	0	0	0	0	0	0	0	0	0	2.5974	0	0	Stage_6-2	Stage_6-2
SUT_MEME-27	0	0	0	0	0	0	0	0	0	0	0	0	0	0	0	0	0	0	0	0	0	0	0	0	Non-Parasite	Non-Parasite
SUT_MEME-28	0	0	0	0	0	0	0	0	0	0	0	0	0	0	0	0	0	0	0	0	0	0	0	0	Non-Parasite	Non-Parasite
SUT_MEME-29	0	0	0	0	0	0	0	0	0	0	0	0	0	0	0	0	0	0	0	0	0	0	0	0	Non-Parasite	Non-Parasite
SUT_MEME-30	1	0	0	0	0	0	0	0	0	1	0	0	3.44828	0	0	0	0	0	0	0	0	1.2987	0	0	Stage_0	Stage_0
SUT_MEME-31	0	0	0	0	0	0	0	0	0	0	0	0	0	0	0	0	0	0	0	0	0	0	0	0	Non-Parasite	Non-Parasite
SUT_MEME-32	0	0	1	0	0	0	0	0	0	1	0	0	0	0	16.6667	0	0	0	0	0	0	1.2987	0	0	Stage_2	Stage_2
SUT_MEME-33	1	0	0	0	0	0	0	0	0	1	0	0	3.44828	0	0	0	0	0	0	0	0	1.2987	0	0	Stage_0	Stage_0
SUT_MEME-34	0	0	0	0	0	0	0	0	0	0	0	0	0	0	0	0	0	0	0	0	0	0	0	0	Non-Parasite	Non-Parasite
SUT_MEME-35	0	0	0	0	0	0	0	0	0	1	0	0	0	0	0	0	0	0	0	0	0	1.2987	0	0	Stage_6-2	Stage_6-2
SUT_MEME-36	0	0	0	1	0	0	0	0	0	0	0	0	0	0	0	3.7037	0	0	0	0	0	0	0	0	Stage_3	Stage_3
SUT_MEME-37	0	0	0	0	0	0	0	0	0	0	0	0	0	0	0	0	0	0	0	0	0	0	0	0	Non-Parasite	Non-Parasite
SUT_MEME-38	0	0	0	1	0	0	0	0	0	0	0	0	0	0	0	3.7037	0	0	0	0	0	0	0	0	Stage_3	Stage_3
SUT_MEME-39	0	0	0	0	0	0	0	0	0	0	0	0	0	0	0	0	0	0	0	0	0	0	0	0	Non-Parasite	Non-Parasite
SUT_MEME-40	0	0	0	0	0	0	0	0	0	1	0	0	0	0	0	0	0	0	0	0	0	1.2987	0	0	Stage_6-2	Stage_6-2
SUT_MEME-41	0	0	0	1	0	0	0	0	0	1	0	0	0	0	0	3.7037	0	0	0	0	0	1.2987	0	0	Stage_3	Stage_3
SUT_MEME-42	0	0	0	0	0	0	0	0	0	2	0	0	0	0	0	0	0	0	0	0	0	2.5974	0	0	Stage_6-2	Stage_6-2
SUT_MEME-43	0	0	0	0	0	0	0	0	0	0	0	0	0	0	0	0	0	0	0	0	0	0	0	0	Non-Parasite	Non-Parasite
SUT_MEME-44	0	0	0	0	0	0	0	1	0	0	0	0	0	0	0	0	0	0	0	12.5	0	0	0	0	Stage_5-2	Stage_5-2
SUT_MEME-45	1	0	0	1	0	0	0	0	0	0	0	0	3.44828	0	0	3.7037	0	0	0	0	0	0	0	0	Stage_0	Stage_3
SUT_MEME-46	0	0	0	0	0	0	0	0	0	1	0	0	0	0	0	0	0	0	0	0	0	1.2987	0	0	Stage_6-2	Stage_6-2
SUT_MEME-47	0	0	0	0	0	0	0	0	0	0	0	0	0	0	0	0	0	0	0	0	0	0	0	0	Non-Parasite	Non-Parasite
SUT_MEME-48	0	0	0	0	0	0	0	0	0	1	0	0	0	0	0	0	0	0	0	0	0	1.2987	0	0	Stage_6-2	Stage_6-2
	29	0	6	27	0	0	10	8	10	77	10	0

## Sheet: SWEET
	Raw Number												Percent Representation in Respective Stage
	Stage_0	Stage_1	Stage_2	Stage_3	Stage_4(-1)	Stage_4-2	Stage_5(-1)	Stage_5-2	Stage_6-1	Stage_6-2	Stage_6-3	None	Stage_0	Stage_1	Stage_2	Stage_3	Stage_4(-1)	Stage_4-2	Stage_5(-1)	Stage_5-2	Stage_6-1	Stage_6-2	Stage_6-3	None	Strongest Phase (Raw Number)	Strongest Phase (%)
SWEET_MEME-1	0	2	2	1	1	0	0	0	0	13	0	1	0	8.69565	14.2857	11.1111	12.5	0	0	0	0	9.77444	0	16.6667	Stage_6-2	None
SWEET_MEME-2	0	3	1	1	2	0	0	0	2	15	0	1	0	13.0435	7.14286	11.1111	25	1	0	0	5.71429	11.2782	1	16.6667	Stage_6-2	Stage_4(-1)
SWEET_MEME-3	2	2	1	0	0	0	1	1	7	9	0	0	11.7647	8.69565	7.14286	0	0	2	10	4.54545	20	6.76692	2	0	Stage_6-2	Stage_6-1
SWEET_MEME-4	4	1	0	0	0	0	1	2	5	7	0	0	23.5294	4.34783	0	0	0	3	10	9.09091	14.2857	5.26316	3	0	Stage_6-2	Stage_0
SWEET_MEME-5	0	2	1	1	0	0	1	1	4	10	0	1	0	8.69565	7.14286	11.1111	0	4	10	4.54545	11.4286	7.5188	4	16.6667	Stage_6-2	None
SWEET_MEME-6	4	2	1	0	2	0	0	0	3	13	0	0	23.5294	8.69565	7.14286	0	25	5	0	0	8.57143	9.77444	5	0	Stage_6-2	Stage_4(-1)
SWEET_MEME-7	2	1	1	0	0	0	2	1	5	11	0	0	11.7647	4.34783	7.14286	0	0	6	20	4.54545	14.2857	8.27068	6	0	Stage_6-2	Stage_5(-1)
SWEET_MEME-8	3	1	0	0	1	0	0	1	3	9	0	0	17.6471	4.34783	0	0	12.5	7	0	4.54545	8.57143	6.76692	7	0	Stage_6-2	Stage_0
SWEET_MEME-9	0	2	1	1	0	0	0	0	1	7	0	1	0	8.69565	7.14286	11.1111	0	8	0	0	2.85714	5.26316	8	16.6667	Stage_6-2	None
SWEET_MEME-10	0	3	2	1	1	0	0	0	0	12	0	1	0	13.0435	14.2857	11.1111	12.5	9	0	0	0	9.02256	9	16.6667	Stage_6-2	None
SWEET_MEME-11	0	0	0	0	1	0	1	0	0	3	0	0	0	0	0	0	12.5	10	10	0	0	2.25564	10	0	Stage_6-2	Stage_4(-1)
SWEET_MEME-12	0	1	1	0	0	0	0	0	1	0	0	0	0	4.34783	7.14286	0	0	11	0	0	2.85714	0	11	0	Stage_1	Stage_4-2
SWEET_MEME-13	0	0	0	0	0	0	0	0	2	2	0	0	0	0	0	0	0	12	0	0	5.71429	1.50376	12	0	Stage_6-1	Stage_4-2
SWEET_MEME-14	0	0	0	1	0	0	2	1	0	3	0	0	0	0	0	11.1111	0	13	20	4.54545	0	2.25564	13	0	Stage_6-2	Stage_5(-1)
SWEET_MEME-15	0	0	1	0	0	0	0	0	0	1	0	0	0	0	7.14286	0	0	14	0	0	0	0.75188	14	0	Stage_2	Stage_4-2
SWEET_MEME-16	0	0	0	1	0	0	0	1	0	1	0	1	0	0	0	11.1111	0	15	0	4.54545	0	0.75188	15	16.6667	Stage_3	None
SWEET_MEME-17	0	0	1	0	0	0	0	1	0	0	0	0	0	0	7.14286	0	0	16	0	4.54545	0	0	16	0	Stage_2	Stage_4-2
SWEET_MEME-18	0	0	0	0	0	0	0	1	0	0	0	0	0	0	0	0	0	17	0	4.54545	0	0	17	0	Stage_5-2	Stage_4-2
SWEET_MEME-19	0	0	0	0	0	0	0	0	0	0	0	0	0	0	0	0	0	18	0	0	0	0	18	0	Non-Parasite	Non-Parasite
SWEET_MEME-20	0	0	0	0	0	0	0	0	0	1	0	0	0	0	0	0	0	19	0	0	0	0.75188	19	0	Stage_6-2	Stage_4-2
SWEET_MEME-21	0	1	0	0	0	0	0	0	0	1	0	0	0	4.34783	0	0	0	20	0	0	0	0.75188	20	0	Stage_1	Stage_4-2
SWEET_MEME-22	0	1	0	0	0	0	0	0	1	0	0	0	0	4.34783	0	0	0	21	0	0	2.85714	0	21	0	Stage_1	Stage_4-2
SWEET_MEME-23	0	0	0	0	0	0	0	0	0	0	0	0	0	0	0	0	0	22	0	0	0	0	22	0	Non-Parasite	Non-Parasite
SWEET_MEME-24	0	0	0	0	0	0	0	0	0	0	0	0	0	0	0	0	0	23	0	0	0	0	23	0	Non-Parasite	Non-Parasite
SWEET_MEME-25	0	0	0	0	0	0	0	1	0	0	0	0	0	0	0	0	0	24	0	4.54545	0	0	24	0	Stage_5-2	Stage_4-2
SWEET_MEME-26	0	0	0	0	0	0	0	0	1	0	0	0	0	0	0	0	0	25	0	0	2.85714	0	25	0	Stage_6-1	Stage_4-2
SWEET_MEME-27	1	0	0	0	0	0	0	0	0	0	0	0	5.88235	0	0	0	0	26	0	0	0	0	26	0	Stage_0	Stage_4-2
SWEET_MEME-28	0	0	0	0	0	0	0	0	0	0	0	0	0	0	0	0	0	27	0	0	0	0	27	0	Non-Parasite	Non-Parasite
SWEET_MEME-29	0	0	0	0	0	0	0	1	0	1	0	0	0	0	0	0	0	28	0	4.54545	0	0.75188	28	0	Stage_5-2	Stage_4-2
SWEET_MEME-30	0	0	0	0	0	0	0	1	0	0	0	0	0	0	0	0	0	29	0	4.54545	0	0	29	0	Stage_5-2	Stage_4-2
SWEET_MEME-31	0	0	0	0	0	0	0	1	0	1	0	0	0	0	0	0	0	30	0	4.54545	0	0.75188	30	0	Stage_5-2	Stage_4-2
SWEET_MEME-32	0	0	0	0	0	0	0	0	0	1	0	0	0	0	0	0	0	31	0	0	0	0.75188	31	0	Stage_6-2	Stage_4-2
SWEET_MEME-33	0	0	0	0	0	0	0	0	0	0	0	0	0	0	0	0	0	32	0	0	0	0	32	0	Non-Parasite	Non-Parasite
SWEET_MEME-34	0	0	0	0	0	0	0	1	0	0	0	0	0	0	0	0	0	33	0	4.54545	0	0	33	0	Stage_5-2	Stage_4-2
SWEET_MEME-35	0	0	0	0	0	0	0	0	0	0	0	0	0	0	0	0	0	34	0	0	0	0	34	0	Non-Parasite	Non-Parasite
SWEET_MEME-36	0	0	0	0	0	0	0	0	0	1	0	0	0	0	0	0	0	35	0	0	0	0.75188	35	0	Stage_6-2	Stage_4-2
SWEET_MEME-37	0	0	0	1	0	0	1	0	0	0	0	0	0	0	0	11.1111	0	36	10	0	0	0	36	0	Stage_3	Stage_4-2
SWEET_MEME-38	0	0	0	0	0	0	0	0	0	0	0	0	0	0	0	0	0	37	0	0	0	0	37	0	Non-Parasite	Non-Parasite
SWEET_MEME-39	0	0	0	0	0	0	0	0	0	0	0	0	0	0	0	0	0	38	0	0	0	0	38	0	Non-Parasite	Non-Parasite
SWEET_MEME-40	0	0	0	0	0	0	0	1	0	1	0	0	0	0	0	0	0	39	0	4.54545	0	0.75188	39	0	Stage_5-2	Stage_4-2
SWEET_MEME-41	0	0	0	1	0	0	0	0	0	0	0	0	0	0	0	11.1111	0	40	0	0	0	0	40	0	Stage_3	Stage_4-2
SWEET_MEME-42	0	0	0	0	0	0	0	1	0	1	0	0	0	0	0	0	0	41	0	4.54545	0	0.75188	41	0	Stage_5-2	Stage_4-2
SWEET_MEME-43	0	0	0	0	0	0	0	1	0	0	0	0	0	0	0	0	0	42	0	4.54545	0	0	42	0	Stage_5-2	Stage_4-2
SWEET_MEME-44	0	0	0	0	0	0	0	1	0	0	0	0	0	0	0	0	0	43	0	4.54545	0	0	43	0	Stage_5-2	Stage_4-2
SWEET_MEME-45	0	0	0	0	0	0	0	0	0	0	0	0	0	0	0	0	0	44	0	0	0	0	44	0	Non-Parasite	Non-Parasite
SWEET_MEME-46	0	1	0	0	0	0	0	0	0	0	0	0	0	4.34783	0	0	0	45	0	0	0	0	45	0	Stage_1	Stage_4-2
SWEET_MEME-47	0	0	0	0	0	0	0	0	0	0	0	0	0	0	0	0	0	46	0	0	0	0	46	0	Non-Parasite	Non-Parasite
SWEET_MEME-48	0	0	0	0	0	0	0	0	0	1	0	0	0	0	0	0	0	47	0	0	0	0.75188	47	0	Stage_6-2	Stage_4-2
SWEET_MEME-49	0	0	0	0	0	0	0	0	0	0	0	0	0	0	0	0	0	48	0	0	0	0	48	0	Non-Parasite	Non-Parasite
SWEET_MEME-50	0	0	0	0	0	0	0	0	0	2	0	0	0	0	0	0	0	49	0	0	0	1.50376	49	0	Stage_6-2	Stage_4-2
SWEET_MEME-51	0	0	0	0	0	0	0	0	0	0	0	0	0	0	0	0	0	50	0	0	0	0	50	0	Non-Parasite	Non-Parasite
SWEET_MEME-52	0	0	1	0	0	0	0	0	0	1	0	0	0	0	7.14286	0	0	51	0	0	0	0.75188	51	0	Stage_2	Stage_4-2
SWEET_MEME-53	0	0	0	0	0	0	0	0	0	0	0	0	0	0	0	0	0	52	0	0	0	0	52	0	Non-Parasite	Non-Parasite
SWEET_MEME-54	0	0	0	0	0	0	0	0	0	0	0	0	0	0	0	0	0	53	0	0	0	0	53	0	Non-Parasite	Non-Parasite
SWEET_MEME-55	0	0	0	0	0	0	0	0	0	1	0	0	0	0	0	0	0	54	0	0	0	0.75188	54	0	Stage_6-2	Stage_4-2
SWEET_MEME-56	0	0	0	0	0	0	0	0	0	0	0	0	0	0	0	0	0	55	0	0	0	0	55	0	Non-Parasite	Non-Parasite
SWEET_MEME-57	0	0	0	0	0	0	0	0	0	0	0	0	0	0	0	0	0	56	0	0	0	0	56	0	Non-Parasite	Non-Parasite
SWEET_MEME-58	0	0	0	0	0	0	0	0	0	2	0	0	0	0	0	0	0	57	0	0	0	1.50376	57	0	Stage_6-2	Stage_4-2
SWEET_MEME-59	1	0	0	0	0	0	0	1	0	0	0	0	5.88235	0	0	0	0	58	0	4.54545	0	0	58	0	Stage_0	Stage_4-2
SWEET_MEME-60	0	0	0	0	0	0	1	1	0	0	0	0	0	0	0	0	0	59	10	4.54545	0	0	59	0	Stage_5(-1)	Stage_4-2
SWEET_MEME-61	0	0	0	0	0	0	0	1	0	1	0	0	0	0	0	0	0	60	0	4.54545	0	0.75188	60	0	Stage_5-2	Stage_4-2
SWEET_MEME-62	0	0	0	0	0	0	0	0	0	0	0	0	0	0	0	0	0	61	0	0	0	0	61	0	Non-Parasite	Non-Parasite
SWEET_MEME-63	0	0	0	0	0	0	0	0	0	1	0	0	0	0	0	0	0	62	0	0	0	0.75188	62	0	Stage_6-2	Stage_4-2
SWEET_MEME-64	0	0	0	0	0	0	0	0	0	0	0	0	0	0	0	0	0	63	0	0	0	0	63	0	Non-Parasite	Non-Parasite
SWEET_MEME-65	0	0	0	0	0	0	0	0	0	0	0	0	0	0	0	0	0	64	0	0	0	0	64	0	Non-Parasite	Non-Parasite
	17	23	14	9	8	0	10	22	35	133	0	6
