# Supplementary material for: Genome-wide identification of MST, SUT and SWEET family sugar transporters in root parasitic angiosperms and analysis of their expression during host parasitism
Source: BMC Plant Biol. 2019 May 14;19:196. doi: 10.1186/s12870-019-1786-y (PMC6515653; doi:10.1186/s12870-019-1786-y)
Supplement: Supplementary file 11 — MEME motifs and their associations with plants studied. These associations were determined by finding the genes that contain a given motif. This was done for (A) MSTs, (B) SUTs, and (C) SWEETs. The plant species with which motifs are most strongly associated was determined by finding the plant with the highest raw number of occurrences of the motif, as well as the representation of that motif as a percentage of instances of that motif in the MST, SUT or SWEEET family. (XLSX 33 kb) [file 12870_2019_1786_MOESM11_ESM.xlsx]

## Sheet: MST
Additional File 11. MEME motifs and their associations with plants studied. These associations were determined by finding which genes to which these motifs belonged.
This was done for (A) MSTs, (B) SUTs, and (C) SWEETs.
The plant with which motifs are most strongly associated was determined by finding the plant with the highest raw number of occurrences of the motif, as well as the
representation of that motif as a percentage of MST, SUT or SWEET gene in that plant, e.g., 24 occurences of MEME-1 in Triphysaria means that MEME-1 was present
in 24 out of 237 MST genes in Triphysaria. Please note that the Arabidosis, rice, and outgroup motifs are sequences from representative sequencs and are not counted in the percentages.
However, they are kept in raw number measures to determine which motifs may or may not be unique to parasitic plants.
	Phelipanche	Striga	Triphysaria	Mimulus	Arabidopsis	Physcomitrella	Selaginella	Amborella	Rice	Phelipanche %	Striga %	Triphysaria %	Mimulus %	Raw #	Percentage of Motifs in Plant
MST_MEME-1	7	15	13	14	1	0	0	0	0	1.8617	2.29358	2.11726	2.82258	Striga	Mimulus
MST_MEME-2	7	17	20	5	1	0	0	0	0	1.8617	2.59939	3.25733	1.00806	Triphysaria	Triphysaria
MST_MEME-3	6	14	14	4	1	0	0	0	0	1.59574	2.14067	2.28013	0.806452	Striga	Triphysaria
MST_MEME-4	5	17	13	14	1	0	0	0	0	1.32979	2.59939	2.11726	2.82258	Striga	Mimulus
MST_MEME-5	6	18	21	4	1	0	0	0	0	1.59574	2.75229	3.4202	0.806452	Triphysaria	Triphysaria
MST_MEME-6	7	13	11	13	1	0	0	0	0	1.8617	1.98777	1.79153	2.62097	Striga	Mimulus
MST_MEME-7	5	17	15	11	1	0	0	0	0	1.32979	2.59939	2.443	2.21774	Striga	Striga
MST_MEME-8	11	10	11	15	3	0	0	0	0	2.92553	1.52905	1.79153	3.02419	Mimulus	Mimulus
MST_MEME-9	9	12	14	13	2	0	0	0	0	2.39362	1.83486	2.28013	2.62097	Triphysaria	Mimulus
MST_MEME-10	5	15	17	11	2	0	0	0	0	1.32979	2.29358	2.76873	2.21774	Triphysaria	Triphysaria
MST_MEME-11	6	18	21	4	1	0	0	0	0	1.59574	2.75229	3.4202	0.806452	Triphysaria	Triphysaria
MST_MEME-12	8	13	14	14	1	0	0	0	0	2.12766	1.98777	2.28013	2.82258	Triphysaria	Mimulus
MST_MEME-13	7	16	12	14	1	0	0	0	0	1.8617	2.44648	1.9544	2.82258	Striga	Mimulus
MST_MEME-14	2	6	2	6	1	0	0	0	0	0.531915	0.917431	0.325733	1.20968	Striga	Mimulus
MST_MEME-15	6	12	13	16	3	0	0	0	0	1.59574	1.83486	2.11726	3.22581	Mimulus	Mimulus
MST_MEME-16	10	10	13	15	2	0	0	0	0	2.65957	1.52905	2.11726	3.02419	Mimulus	Mimulus
MST_MEME-17	11	16	14	8	1	0	0	0	0	2.92553	2.44648	2.28013	1.6129	Striga	Phelipanche
MST_MEME-18	13	12	10	12	3	0	0	0	0	3.45745	1.83486	1.62866	2.41935	Phelipanche	Phelipanche
MST_MEME-19	6	16	13	13	2	0	0	0	0	1.59574	2.44648	2.11726	2.62097	Striga	Mimulus
MST_MEME-20	12	12	10	11	2	1	1	1	0	3.19149	1.83486	1.62866	2.21774	Phelipanche	Phelipanche
MST_MEME-21	10	12	10	16	2	0	0	0	0	2.65957	1.83486	1.62866	3.22581	Mimulus	Mimulus
MST_MEME-22	7	15	14	14	0	0	0	0	0	1.8617	2.29358	2.28013	2.82258	Striga	Mimulus
MST_MEME-23	6	15	21	4	1	0	0	0	0	1.59574	2.29358	3.4202	0.806452	Triphysaria	Triphysaria
MST_MEME-24	7	19	13	8	1	0	0	0	0	1.8617	2.9052	2.11726	1.6129	Striga	Striga
MST_MEME-25	7	12	15	12	3	0	0	0	0	1.8617	1.83486	2.443	2.41935	Triphysaria	Triphysaria
MST_MEME-26	7	13	22	4	1	0	0	0	0	1.8617	1.98777	3.58306	0.806452	Triphysaria	Triphysaria
MST_MEME-27	7	17	13	7	2	0	0	0	0	1.8617	2.59939	2.11726	1.41129	Striga	Striga
MST_MEME-28	10	14	10	12	4	0	0	0	0	2.65957	2.14067	1.62866	2.41935	Striga	Phelipanche
MST_MEME-29	7	8	11	10	4	0	0	0	0	1.8617	1.22324	1.79153	2.01613	Triphysaria	Mimulus
MST_MEME-30	5	9	8	10	4	0	0	0	0	1.32979	1.37615	1.30293	2.01613	Mimulus	Mimulus
MST_MEME-31	6	15	16	12	1	0	0	0	0	1.59574	2.29358	2.60586	2.41935	Triphysaria	Triphysaria
MST_MEME-32	6	2	2	4	1	0	0	0	0	1.59574	0.30581	0.325733	0.806452	Phelipanche	Phelipanche
MST_MEME-33	6	12	14	10	3	0	1	0	0	1.59574	1.83486	2.28013	2.01613	Triphysaria	Triphysaria
MST_MEME-34	6	15	12	14	0	0	0	0	0	1.59574	2.29358	1.9544	2.82258	Striga	Mimulus
MST_MEME-35	5	9	13	9	2	0	0	0	0	1.32979	1.37615	2.11726	1.81452	Triphysaria	Triphysaria
MST_MEME-36	8	8	6	7	1	0	0	0	0	2.12766	1.22324	0.977199	1.41129	Phelipanche	Phelipanche
MST_MEME-37	4	7	10	10	3	0	0	0	0	1.06383	1.07034	1.62866	2.01613	Triphysaria	Mimulus
MST_MEME-38	2	5	2	5	1	0	0	0	0	0.531915	0.764526	0.325733	1.00806	Striga	Mimulus
MST_MEME-39	6	13	12	13	1	0	0	0	0	1.59574	1.98777	1.9544	2.62097	Striga	Mimulus
MST_MEME-40	9	3	3	3	1	0	0	0	0	2.39362	0.458716	0.488599	0.604839	Phelipanche	Phelipanche
MST_MEME-41	2	11	9	2	0	0	0	0	0	0.531915	1.68196	1.4658	0.403226	Striga	Striga
MST_MEME-42	5	8	6	6	1	0	0	0	0	1.32979	1.22324	0.977199	1.20968	Striga	Phelipanche
MST_MEME-43	6	2	3	4	1	0	0	0	0	1.59574	0.30581	0.488599	0.806452	Phelipanche	Phelipanche
MST_MEME-44	7	9	13	11	3	0	0	0	0	1.8617	1.37615	2.11726	2.21774	Triphysaria	Mimulus
MST_MEME-45	6	2	3	4	1	0	0	0	0	1.59574	0.30581	0.488599	0.806452	Phelipanche	Phelipanche
MST_MEME-46	6	2	2	2	1	0	0	0	0	1.59574	0.30581	0.325733	0.403226	Phelipanche	Phelipanche
MST_MEME-47	6	2	2	4	0	0	0	0	0	1.59574	0.30581	0.325733	0.806452	Phelipanche	Phelipanche
MST_MEME-48	2	4	2	5	1	0	0	0	0	0.531915	0.611621	0.325733	1.00806	Mimulus	Mimulus
MST_MEME-49	3	8	9	5	0	1	1	0	0	0.797872	1.22324	1.4658	1.00806	Triphysaria	Triphysaria
MST_MEME-50	2	3	2	3	0	0	0	0	0	0.531915	0.458716	0.325733	0.604839	Striga	Mimulus
MST_MEME-51	2	3	4	2	0	0	0	0	0	0.531915	0.458716	0.651466	0.403226	Triphysaria	Triphysaria
MST_MEME-52	3	2	2	3	0	0	0	0	0	0.797872	0.30581	0.325733	0.604839	Phelipanche	Phelipanche
MST_MEME-53	3	1	3	3	1	0	0	0	0	0.797872	0.152905	0.488599	0.604839	Phelipanche	Phelipanche
MST_MEME-54	2	2	1	0	0	0	0	0	0	0.531915	0.30581	0.162866	0	Phelipanche	Phelipanche
MST_MEME-55	6	7	7	9	3	0	0	0	0	1.59574	1.07034	1.14007	1.81452	Mimulus	Mimulus
MST_MEME-56	1	12	2	2	0	0	0	0	0	0.265957	1.83486	0.325733	0.403226	Striga	Striga
MST_MEME-57	1	1	2	1	1	0	0	0	0	0.265957	0.152905	0.325733	0.201613	Triphysaria	Triphysaria
MST_MEME-58	2	3	7	1	0	0	0	0	0	0.531915	0.458716	1.14007	0.201613	Triphysaria	Triphysaria
MST_MEME-59	0	2	1	1	1	0	0	0	0	0	0.30581	0.162866	0.201613	Striga	Striga
MST_MEME-60	1	3	4	1	1	0	0	0	0	0.265957	0.458716	0.651466	0.201613	Triphysaria	Triphysaria
MST_MEME-61	2	3	1	2	0	0	0	0	0	0.531915	0.458716	0.162866	0.403226	Striga	Phelipanche
MST_MEME-62	3	3	4	3	1	0	0	0	0	0.797872	0.458716	0.651466	0.604839	Triphysaria	Phelipanche
MST_MEME-63	3	2	1	0	0	0	0	0	0	0.797872	0.30581	0.162866	0	Phelipanche	Phelipanche
MST_MEME-64	3	5	1	5	0	0	0	0	0	0.797872	0.764526	0.162866	1.00806	Striga	Mimulus
MST_MEME-65	1	5	0	0	0	0	0	0	0	0.265957	0.764526	0	0	Striga	Striga
MST_MEME-66	2	2	2	1	0	0	0	0	0	0.531915	0.30581	0.325733	0.201613	Phelipanche	Phelipanche
MST_MEME-67	1	0	2	1	0	0	0	0	0	0.265957	0	0.325733	0.201613	Triphysaria	Triphysaria
MST_MEME-68	1	1	1	1	0	0	0	0	0	0.265957	0.152905	0.162866	0.201613	Phelipanche	Phelipanche
MST_MEME-69	1	2	2	4	1	0	0	0	0	0.265957	0.30581	0.325733	0.806452	Mimulus	Mimulus
MST_MEME-70	0	2	3	0	0	0	0	0	0	0	0.30581	0.488599	0	Triphysaria	Triphysaria
MST_MEME-71	0	5	0	0	0	0	0	0	0	0	0.764526	0	0	Striga	Striga
MST_MEME-72	1	1	1	0	0	0	0	0	0	0.265957	0.152905	0.162866	0	Phelipanche	Phelipanche
MST_MEME-73	1	1	2	0	1	0	0	0	0	0.265957	0.152905	0.325733	0	Triphysaria	Triphysaria
MST_MEME-74	1	1	2	0	0	0	0	0	0	0.265957	0.152905	0.325733	0	Triphysaria	Triphysaria
MST_MEME-75	0	2	1	0	0	0	0	0	0	0	0.30581	0.162866	0	Striga	Striga
MST_MEME-76	0	3	0	0	0	0	0	0	0	0	0.458716	0	0	Striga	Striga
MST_MEME-77	0	1	1	1	0	0	0	0	0	0	0.152905	0.162866	0.201613	Striga	Mimulus
MST_MEME-78	0	0	2	0	1	0	0	0	0	0	0	0.325733	0	Triphysaria	Triphysaria
MST_MEME-79	0	2	0	0	0	0	0	0	0	0	0.30581	0	0	Striga	Striga
MST_MEME-80	0	1	0	1	0	0	0	0	0	0	0.152905	0	0.201613	Striga	Mimulus
MST_MEME-81	1	1	0	0	0	0	0	0	0	0.265957	0.152905	0	0	Phelipanche	Phelipanche
MST_MEME-82	2	1	0	2	1	0	0	0	0	0.531915	0.152905	0	0.403226	Phelipanche	Phelipanche
MST_MEME-83	1	1	0	1	0	0	0	0	0	0.265957	0.152905	0	0.201613	Phelipanche	Phelipanche
MST_MEME-84	0	1	0	1	0	0	0	0	0	0	0.152905	0	0.201613	Striga	Mimulus
MST_MEME-85	0	3	0	0	0	0	0	0	0	0	0.458716	0	0	Striga	Striga
MST_MEME-86	1	1	1	0	0	0	0	0	0	0.265957	0.152905	0.162866	0	Phelipanche	Phelipanche
MST_MEME-87	0	2	0	0	0	0	0	0	0	0	0.30581	0	0	Striga	Striga
MST_MEME-88	1	2	0	0	0	0	0	0	0	0.265957	0.30581	0	0	Striga	Striga
MST_MEME-89	0	2	0	0	0	0	0	0	0	0	0.30581	0	0	Striga	Striga
MST_MEME-90	1	1	0	0	0	0	0	0	0	0.265957	0.152905	0	0	Phelipanche	Phelipanche
MST_MEME-91	1	0	1	0	0	0	0	0	0	0.265957	0	0.162866	0	Phelipanche	Phelipanche
MST_MEME-92	0	2	0	0	0	0	0	0	0	0	0.30581	0	0	Striga	Striga
MST_MEME-93	0	1	1	0	0	0	0	0	0	0	0.152905	0.162866	0	Striga	Triphysaria
MST_MEME-94	0	0	0	0	0	1	0	1	0	0	0	0	0	Physcomitrella	Arabidopsis, Rice or Outgroup Only
MST_MEME-95	0	1	1	0	0	0	0	0	0	0	0.152905	0.162866	0	Striga	Triphysaria
MST_MEME-96	0	1	1	1	0	0	0	0	0	0	0.152905	0.162866	0.201613	Striga	Mimulus
MST_MEME-97	1	1	0	0	0	0	0	0	0	0.265957	0.152905	0	0	Phelipanche	Phelipanche
MST_MEME-98	0	1	0	1	0	0	0	0	0	0	0.152905	0	0.201613	Striga	Mimulus
MST_MEME-99	1	1	0	0	0	0	0	0	0	0.265957	0.152905	0	0	Phelipanche	Phelipanche
MST_MEME-100	0	0	1	1	0	0	0	0	0	0	0	0.162866	0.201613	Triphysaria	Mimulus
	376	654	614	496	87	3	3	2	0

## Sheet: SUT
	Phelipanche	Striga	Triphysaria	Mimulus	Arabidopsis	Physcomitrella	Selaginella	Amborella	Rice	Phelipanche %	Striga %	Triphysaria %	Mimulus %	Raw #	Percentage of Motifs in Plant
SUT_MEME-1	3	6	4	3	3	0	0	0	2	8.57143	6.45161	8.16327	7.14286	Striga	Phelipanche
SUT_MEME-2	4	7	5	4	3	0	0	0	2	11.4286	7.52688	10.2041	9.52381	Striga	Phelipanche
SUT_MEME-3	3	8	4	4	3	0	0	0	2	8.57143	8.60215	8.16327	9.52381	Striga	Mimulus
SUT_MEME-4	4	9	5	4	3	0	0	0	2	11.4286	9.67742	10.2041	9.52381	Striga	Phelipanche
SUT_MEME-5	2	6	4	3	3	0	0	0	2	5.71429	6.45161	8.16327	7.14286	Striga	Triphysaria
SUT_MEME-6	2	5	4	4	3	0	0	0	2	5.71429	5.37634	8.16327	9.52381	Striga	Mimulus
SUT_MEME-7	2	7	4	4	3	0	0	0	2	5.71429	7.52688	8.16327	9.52381	Striga	Mimulus
SUT_MEME-8	3	5	4	4	3	0	0	0	2	8.57143	5.37634	8.16327	9.52381	Striga	Mimulus
SUT_MEME-9	2	4	3	3	3	0	0	0	1	5.71429	4.30108	6.12245	7.14286	Striga	Mimulus
SUT_MEME-10	1	1	1	1	1	0	0	0	0	2.85714	1.07527	2.04082	2.38095	Phelipanche	Phelipanche
SUT_MEME-11	3	5	4	2	2	0	0	0	0	8.57143	5.37634	8.16327	4.7619	Striga	Phelipanche
SUT_MEME-12	1	1	1	1	0	0	0	0	0	2.85714	1.07527	2.04082	2.38095	Phelipanche	Phelipanche
SUT_MEME-13	1	3	1	1	0	0	0	0	0	2.85714	3.22581	2.04082	2.38095	Striga	Striga
SUT_MEME-14	0	0	1	1	1	0	0	0	0	0	0	2.04082	2.38095	Triphysaria	Mimulus
SUT_MEME-15	0	1	1	1	0	0	0	0	0	0	1.07527	2.04082	2.38095	Striga	Mimulus
SUT_MEME-16	0	1	0	0	0	1	1	1	0	0	1.07527	0	0	Striga	Striga
SUT_MEME-17	0	0	0	0	0	1	0	1	0	0	0	0	0	Arabidopsis, Rice or Outgroup Only	Arabidopsis, Rice or Outgroup Only
SUT_MEME-18	0	1	1	0	0	0	0	0	0	0	1.07527	2.04082	0	Striga	Triphysaria
SUT_MEME-19	2	0	0	0	0	0	0	0	0	5.71429	0	0	0	Phelipanche	Phelipanche
SUT_MEME-20	0	1	0	0	0	1	0	0	0	0	1.07527	0	0	Striga	Striga
SUT_MEME-21	0	0	0	0	0	1	0	1	0	0	0	0	0	Arabidopsis, Rice or Outgroup Only	Arabidopsis, Rice or Outgroup Only
SUT_MEME-22	0	3	0	0	0	0	0	0	0	0	3.22581	0	0	Striga	Striga
SUT_MEME-23	0	1	0	1	0	0	0	0	0	0	1.07527	0	2.38095	Striga	Mimulus
SUT_MEME-24	0	0	0	0	0	1	0	1	0	0	0	0	0	Arabidopsis, Rice or Outgroup Only	Arabidopsis, Rice or Outgroup Only
SUT_MEME-25	0	1	0	0	1	0	0	0	0	0	1.07527	0	0	Striga	Striga
SUT_MEME-26	0	2	0	0	0	0	0	0	0	0	2.15054	0	0	Striga	Striga
SUT_MEME-27	0	0	0	0	0	0	2	0	0	0	0	0	0	Arabidopsis, Rice or Outgroup Only	Arabidopsis, Rice or Outgroup Only
SUT_MEME-28	0	0	0	0	0	0	1	1	0	0	0	0	0	Arabidopsis, Rice or Outgroup Only	Arabidopsis, Rice or Outgroup Only
SUT_MEME-29	0	0	0	0	0	0	0	0	2	0	0	0	0	Arabidopsis, Rice or Outgroup Only	Arabidopsis, Rice or Outgroup Only
SUT_MEME-30	0	2	0	0	0	0	0	0	0	0	2.15054	0	0	Striga	Striga
SUT_MEME-31	0	0	0	0	1	0	0	0	1	0	0	0	0	Arabidopsis, Rice or Outgroup Only	Arabidopsis, Rice or Outgroup Only
SUT_MEME-32	0	2	0	0	0	0	0	0	0	0	2.15054	0	0	Striga	Striga
SUT_MEME-33	0	1	1	0	0	0	0	0	0	0	1.07527	2.04082	0	Striga	Triphysaria
SUT_MEME-34	0	0	0	0	0	0	2	0	0	0	0	0	0	Arabidopsis, Rice or Outgroup Only	Arabidopsis, Rice or Outgroup Only
SUT_MEME-35	0	1	0	0	0	0	0	0	1	0	1.07527	0	0	Striga	Striga
SUT_MEME-36	1	0	0	1	0	0	0	0	0	2.85714	0	0	2.38095	Phelipanche	Phelipanche
SUT_MEME-37	0	0	0	0	0	0	1	1	0	0	0	0	0	Arabidopsis, Rice or Outgroup Only	Arabidopsis, Rice or Outgroup Only
SUT_MEME-38	0	1	0	0	0	1	0	0	0	0	1.07527	0	0	Striga	Striga
SUT_MEME-39	0	0	0	0	0	1	0	1	0	0	0	0	0	Arabidopsis, Rice or Outgroup Only	Arabidopsis, Rice or Outgroup Only
SUT_MEME-40	0	1	0	0	0	0	0	0	1	0	1.07527	0	0	Striga	Striga
SUT_MEME-41	0	2	0	0	0	0	0	0	0	0	2.15054	0	0	Striga	Striga
SUT_MEME-42	0	2	0	0	0	0	0	0	0	0	2.15054	0	0	Striga	Striga
SUT_MEME-43	0	0	0	0	0	0	2	0	0	0	0	0	0	Arabidopsis, Rice or Outgroup Only	Arabidopsis, Rice or Outgroup Only
SUT_MEME-44	1	0	0	0	0	0	1	0	0	2.85714	0	0	0	Phelipanche	Phelipanche
SUT_MEME-45	0	1	1	0	0	0	0	0	0	0	1.07527	2.04082	0	Striga	Triphysaria
SUT_MEME-46	0	1	0	0	0	0	0	1	0	0	1.07527	0	0	Striga	Striga
SUT_MEME-47	0	0	0	0	1	1	0	0	0	0	0	0	0	Arabidopsis, Rice or Outgroup Only	Arabidopsis, Rice or Outgroup Only
SUT_MEME-48	0	1	0	0	0	0	1	0	0	0	1.07527	0	0	Striga	Striga
	35	93	49	42	34	8	11	8	22

## Sheet: SWEET
	Phelipanche	Striga	Triphysaria	Mimulus	Arabidopsis	Physcomitrella	Selaginella	Amborella	Rice	Phelipanche %	Striga %	Triphysaria %	Mimulus %	Raw #	Percentage of Motifs in Plant
SWEET_MEME-1	4	12	4	14	8	0	1	1	6	4.81928	9.375	6.06061	10.2941	Mimulus	Mimulus
SWEET_MEME-2	7	13	5	9	9	0	0	1	6	8.43373	10.1562	7.57576	6.61765	Striga	Striga
SWEET_MEME-3	7	9	7	10	9	1	0	0	7	8.43373	7.03125	10.6061	7.35294	Mimulus	Triphysaria
SWEET_MEME-4	5	9	6	9	8	1	0	0	6	6.0241	7.03125	9.09091	6.61765	Striga	Triphysaria
SWEET_MEME-5	5	11	5	9	7	1	1	1	8	6.0241	8.59375	7.57576	6.61765	Striga	Striga
SWEET_MEME-6	6	13	6	12	9	0	0	0	4	7.22892	10.1562	9.09091	8.82353	Striga	Striga
SWEET_MEME-7	6	8	9	9	9	1	0	0	7	7.22892	6.25	13.6364	6.61765	Triphysaria	Triphysaria
SWEET_MEME-8	5	7	6	8	5	0	0	0	5	6.0241	5.46875	9.09091	5.88235	Mimulus	Triphysaria
SWEET_MEME-9	3	6	4	6	3	0	1	1	4	3.61446	4.6875	6.06061	4.41176	Striga	Triphysaria
SWEET_MEME-10	4	13	3	9	7	0	0	1	6	4.81928	10.1562	4.54545	6.61765	Striga	Striga
SWEET_MEME-11	1	2	2	8	0	0	0	0	0	1.20482	1.5625	3.0303	5.88235	Mimulus	Mimulus
SWEET_MEME-12	2	0	1	1	0	0	0	0	0	2.40964	0	1.51515	0.735294	Phelipanche	Phelipanche
SWEET_MEME-13	0	3	1	0	0	0	0	0	0	0	2.34375	1.51515	0	Striga	Striga
SWEET_MEME-14	3	4	0	2	5	0	0	0	4	3.61446	3.125	0	1.47059	Arabidopsis	Phelipanche
SWEET_MEME-15	1	1	0	1	0	0	0	0	0	1.20482	0.78125	0	0.735294	Phelipanche	Phelipanche
SWEET_MEME-16	2	2	0	0	0	0	0	0	1	2.40964	1.5625	0	0	Phelipanche	Phelipanche
SWEET_MEME-17	2	0	0	0	0	0	0	0	0	2.40964	0	0	0	Phelipanche	Phelipanche
SWEET_MEME-18	1	0	0	0	2	0	0	0	0	1.20482	0	0	0	Arabidopsis	Phelipanche
SWEET_MEME-19	0	0	0	2	0	0	1	0	0	0	0	0	1.47059	Mimulus	Mimulus
SWEET_MEME-20	0	1	0	1	0	0	0	0	1	0	0.78125	0	0.735294	Striga	Striga
SWEET_MEME-21	0	2	0	0	0	0	0	0	0	0	1.5625	0	0	Striga	Striga
SWEET_MEME-22	1	1	0	0	0	0	0	0	0	1.20482	0.78125	0	0	Phelipanche	Phelipanche
SWEET_MEME-23	0	0	0	2	0	0	0	0	0	0	0	0	1.47059	Mimulus	Mimulus
SWEET_MEME-24	0	0	0	1	0	0	0	0	1	0	0	0	0.735294	Mimulus	Mimulus
SWEET_MEME-25	1	0	0	1	0	0	0	0	0	1.20482	0	0	0.735294	Phelipanche	Phelipanche
SWEET_MEME-26	0	0	1	0	1	0	0	0	0	0	0	1.51515	0	Triphysaria	Triphysaria
SWEET_MEME-27	0	0	1	1	0	0	0	0	0	0	0	1.51515	0.735294	Triphysaria	Triphysaria
SWEET_MEME-28	0	0	0	0	1	1	0	0	0	0	0	0	0	Arabidopsis	Phelipanche
SWEET_MEME-29	1	1	0	0	0	0	0	0	0	1.20482	0.78125	0	0	Phelipanche	Phelipanche
SWEET_MEME-30	1	0	0	0	1	0	0	0	0	1.20482	0	0	0	Phelipanche	Phelipanche
SWEET_MEME-31	1	0	1	0	0	0	0	0	0	1.20482	0	1.51515	0	Phelipanche	Triphysaria
SWEET_MEME-32	0	1	0	1	0	0	0	0	0	0	0.78125	0	0.735294	Striga	Striga
SWEET_MEME-33	0	0	0	2	0	0	0	0	0	0	0	0	1.47059	Mimulus	Mimulus
SWEET_MEME-34	1	0	0	0	1	0	0	0	0	1.20482	0	0	0	Phelipanche	Phelipanche
SWEET_MEME-35	0	0	0	2	0	0	0	0	0	0	0	0	1.47059	Mimulus	Mimulus
SWEET_MEME-36	0	1	0	0	0	0	0	0	1	0	0.78125	0	0	Striga	Striga
SWEET_MEME-37	1	1	0	0	0	0	0	0	0	1.20482	0.78125	0	0	Phelipanche	Phelipanche
SWEET_MEME-38	0	0	0	2	0	0	0	0	0	0	0	0	1.47059	Mimulus	Mimulus
SWEET_MEME-39	0	0	0	1	0	0	0	0	1	0	0	0	0.735294	Mimulus	Mimulus
SWEET_MEME-40	2	0	0	0	0	0	0	0	0	2.40964	0	0	0	Phelipanche	Phelipanche
SWEET_MEME-41	1	0	0	1	0	0	0	0	0	1.20482	0	0	0.735294	Phelipanche	Phelipanche
SWEET_MEME-42	1	1	0	0	0	0	0	0	0	1.20482	0.78125	0	0	Phelipanche	Phelipanche
SWEET_MEME-43	1	0	0	1	0	0	0	0	0	1.20482	0	0	0.735294	Phelipanche	Phelipanche
SWEET_MEME-44	1	0	0	0	0	0	0	0	1	1.20482	0	0	0	Phelipanche	Phelipanche
SWEET_MEME-45	0	0	0	0	0	0	0	0	2	0	0	0	0	Rice	Phelipanche
SWEET_MEME-46	0	1	0	0	0	0	0	0	1	0	0.78125	0	0	Striga	Striga
SWEET_MEME-47	0	0	0	1	1	0	0	0	0	0	0	0	0.735294	Mimulus	Mimulus
SWEET_MEME-48	1	0	0	0	0	0	0	0	1	1.20482	0	0	0	Phelipanche	Phelipanche
SWEET_MEME-49	0	0	0	2	0	0	0	0	0	0	0	0	1.47059	Mimulus	Mimulus
SWEET_MEME-50	0	1	1	0	0	0	0	0	0	0	0.78125	1.51515	0	Striga	Triphysaria
SWEET_MEME-51	0	0	0	2	0	0	0	0	0	0	0	0	1.47059	Mimulus	Mimulus
SWEET_MEME-52	1	1	0	0	0	0	0	0	0	1.20482	0.78125	0	0	Phelipanche	Phelipanche
SWEET_MEME-53	0	0	0	1	1	0	0	0	0	0	0	0	0.735294	Mimulus	Mimulus
SWEET_MEME-54	0	0	0	1	1	0	0	0	0	0	0	0	0.735294	Mimulus	Mimulus
SWEET_MEME-55	0	1	0	0	0	0	0	0	1	0	0.78125	0	0	Striga	Striga
SWEET_MEME-56	0	0	0	0	2	0	0	0	0	0	0	0	0	Arabidopsis	Phelipanche
SWEET_MEME-57	0	0	0	1	0	0	0	0	1	0	0	0	0.735294	Mimulus	Mimulus
SWEET_MEME-58	1	0	1	0	0	0	0	0	0	1.20482	0	1.51515	0	Phelipanche	Triphysaria
SWEET_MEME-59	1	1	0	0	0	0	0	0	0	1.20482	0.78125	0	0	Phelipanche	Phelipanche
SWEET_MEME-60	1	1	0	0	0	0	0	0	0	1.20482	0.78125	0	0	Phelipanche	Phelipanche
SWEET_MEME-61	1	0	1	0	0	0	0	0	0	1.20482	0	1.51515	0	Phelipanche	Triphysaria
SWEET_MEME-62	0	0	0	1	0	0	0	0	1	0	0	0	0.735294	Mimulus	Mimulus
SWEET_MEME-63	0	0	1	0	1	0	0	0	0	0	0	1.51515	0	Triphysaria	Triphysaria
SWEET_MEME-64	0	0	0	2	0	0	0	0	0	0	0	0	1.47059	Mimulus	Mimulus
SWEET_MEME-65	0	0	0	0	1	0	0	0	0	0	0	0	0	Arabidopsis	Phelipanche
	83	128	66	136	92	5	4	5	76
