# Supplementary material for: Genome-wide identification of MST, SUT and SWEET family sugar transporters in root parasitic angiosperms and analysis of their expression during host parasitism
Source: BMC Plant Biol. 2019 May 14;19:196. doi: 10.1186/s12870-019-1786-y (PMC6515653; doi:10.1186/s12870-019-1786-y)
Supplement: Supplementary file 12 — MEME motifs and their associations with clades of MSTs, SUTs or SWEETs. These associations were determined by finding which genes to which these motifs belonged, and determined the clade in which these genes belonged. This was done for (A) MSTs, (B) SUTs, and (C) SWEETs. The clade with which motifs are most strongly associated was determined by finding the clade with the highest raw number of occurrences of the motif in that stage, as well as the representation of that motif as a percentage of motifs present in genes that showed strongest expression during that clade. In addition, MEME motifs unique to MST, SUT or SWEET clades were found and counted. (XLSX 43 kb) [file 12870_2019_1786_MOESM12_ESM.xlsx]

## Sheet: MST
Additional File 12. MEME motifs and their associations with clades of a family of MSTs, SUTs or SWEETs. These associations were determined by finding which genes to which these motifs belonged,
and determined the clade in which these genes most strongly expressed. This was done for (A) MSTs, (B) SUTs, and (C) SWEETs.
The clade with which motifs are most strongly associated was determined by finding the clade with the highest raw number of occurrences of the motif in that phase, as well as the
representation of that motif as a percentage of motifs present in genes that showed strongest expression during that clade, e.g., 49 occurences of MEME-1 in the PMT clade means that MEME-1 was present
in 49 out of 855 occurrences of all MEME motifs present in genes in the PMT clade.
	Raw Number							Percentage of Clade Members in Which Motif is Present							Clade of Greatest Representation		Unique to Clade?
	ERD6	pGLT_SGB	INT	TMT	PMT	VGT	STP	ERD6-like	pGLT_SGB	INT	TST	PMT	VGT	STP	Raw #	% of Genes for Respective Clade	ERD6-like	pGLT	INT	TST	PMT	VGT	STP
MST_MEME-1	0	0	0	0	0	0	50	0	0	0	0	0	0	6.55308	STP	STP							STP Only
MST_MEME-2	0	0	0	0	50	0	0	0	0	0	0	9.59693	0	0	PMT	PMT					PMT Only
MST_MEME-3	0	0	0	0	39	0	0	0	0	0	0	7.4856	0	0	PMT	PMT					PMT Only
MST_MEME-4	0	0	0	0	0	0	50	0	0	0	0	0	0	6.55308	STP	STP							STP Only
MST_MEME-5	0	0	0	0	50	0	0	0	0	0	0	9.59693	0	0	PMT	PMT					PMT Only
MST_MEME-6	0	0	0	0	0	0	45	0	0	0	0	0	0	5.89777	STP	STP							STP Only
MST_MEME-7	0	0	0	0	0	0	49	0	0	0	0	0	0	6.42202	STP	STP							STP Only
MST_MEME-8	16	5	10	11	1	7	0	5.92593	3.62319	4.69484	4.93274	0.191939	7.07071	0	ERD6	VGT
MST_MEME-9	9	1	8	8	19	3	2	3.33333	0.724638	3.75587	3.58744	3.64683	3.0303	0.262123	PMT	INT
MST_MEME-10	0	0	13	0	37	0	0	0	0	6.10329	0	7.10173	0	0	PMT	PMT
MST_MEME-11	0	0	0	0	50	0	0	0	0	0	0	9.59693	0	0	PMT	PMT					PMT Only
MST_MEME-12	0	0	0	0	0	0	50	0	0	0	0	0	0	6.55308	STP	STP							STP Only
MST_MEME-13	0	0	0	0	0	0	50	0	0	0	0	0	0	6.55308	STP	STP							STP Only
MST_MEME-14	0	0	17	0	0	0	0	0	0	7.98122	0	0	0	0	INT	INT			INT Only
MST_MEME-15	5	5	9	2	0	0	29	1.85185	3.62319	4.22535	0.896861	0	0	3.80079	STP	INT
MST_MEME-16	10	0	7	10	18	5	0	3.7037	0	3.28638	4.4843	3.45489	5.05051	0	PMT	VGT
MST_MEME-17	0	1	10	5	28	6	0	0	0.724638	4.69484	2.24215	5.37428	6.06061	0	PMT	VGT
MST_MEME-18	22	5	0	15	0	4	4	8.14815	3.62319	0	6.72646	0	4.0404	0.524246	ERD6	ERD6-like
MST_MEME-19	5	4	5	0	3	0	33	1.85185	2.89855	2.34742	0	0.575816	0	4.32503	STP	STP
MST_MEME-20	16	4	3	14	0	7	3	5.92593	2.89855	1.40845	6.27803	0	7.07071	0.393185	ERD6	VGT
MST_MEME-21	18	0	11	13	1	7	0	6.66667	0	5.16432	5.8296	0.191939	7.07071	0	ERD6	VGT
MST_MEME-22	0	0	0	0	0	0	50	0	0	0	0	0	0	6.55308	STP	STP							STP Only
MST_MEME-23	0	0	0	0	47	0	0	0	0	0	0	9.02111	0	0	PMT	PMT					PMT Only
MST_MEME-24	0	0	8	0	0	0	40	0	0	3.75587	0	0	0	5.24246	STP	STP
MST_MEME-25	7	7	9	3	10	2	11	2.59259	5.07246	4.22535	1.34529	1.91939	2.0202	1.44168	STP	pGLT_SGB
MST_MEME-26	0	0	0	0	47	0	0	0	0	0	0	9.02111	0	0	PMT	PMT					PMT Only
MST_MEME-27	0	0	11	6	25	4	0	0	0	5.16432	2.69058	4.79846	4.0404	0	PMT	INT
MST_MEME-28	24	11	0	0	1	9	5	8.88889	7.97101	0	0	0.191939	9.09091	0.655308	ERD6	VGT
MST_MEME-29	22	10	2	1	0	0	5	8.14815	7.24638	0.938967	0.44843	0	0	0.655308	ERD6	ERD6-like
MST_MEME-30	17	11	1	3	0	1	3	6.2963	7.97101	0.469484	1.34529	0	1.0101	0.393185	ERD6	pGLT_SGB
MST_MEME-31	0	0	0	0	0	0	50	0	0	0	0	0	0	6.55308	STP	STP							STP Only
MST_MEME-32	0	0	0	15	0	0	0	0	0	0	6.72646	0	0	0	TMT	TST				TST Only
MST_MEME-33	14	13	0	0	0	0	18	5.18519	9.42029	0	0	0	0	2.35911	STP	pGLT_SGB
MST_MEME-34	0	0	0	0	0	0	47	0	0	0	0	0	0	6.1599	STP	STP							STP Only
MST_MEME-35	3	8	3	0	7	5	12	1.11111	5.7971	1.40845	0	1.34357	5.05051	1.57274	STP	pGLT_SGB
MST_MEME-36	1	1	1	15	0	9	3	0.37037	0.724638	0.469484	6.72646	0	9.09091	0.393185	TMT	VGT
MST_MEME-37	1	11	6	1	7	1	7	0.37037	7.97101	2.8169	0.44843	1.34357	1.0101	0.917431	pGLT_SGB	pGLT_SGB
MST_MEME-38	0	0	15	0	0	0	0	0	0	7.04225	0	0	0	0	INT	INT			INT Only
MST_MEME-39	0	0	0	0	0	0	45	0	0	0	0	0	0	5.89777	STP	STP							STP Only
MST_MEME-40	0	0	0	19	0	0	0	0	0	0	8.52018	0	0	0	TMT	TST				TST Only
MST_MEME-41	0	0	0	0	24	0	0	0	0	0	0	4.60653	0	0	PMT	PMT					PMT Only
MST_MEME-42	26	0	0	0	0	0	0	9.62963	0	0	0	0	0	0	ERD6	ERD6-like	ERD6-like Only
MST_MEME-43	0	0	0	16	0	0	0	0	0	0	7.17489	0	0	0	TMT	TST				TST Only
MST_MEME-44	6	6	9	2	8	2	10	2.22222	4.34783	4.22535	0.896861	1.53551	2.0202	1.31062	STP	pGLT_SGB
MST_MEME-45	0	0	0	16	0	0	0	0	0	0	7.17489	0	0	0	TMT	TST				TST Only
MST_MEME-46	0	0	0	13	0	0	0	0	0	0	5.8296	0	0	0	TMT	TST				TST Only
MST_MEME-47	0	0	0	14	0	0	0	0	0	0	6.27803	0	0	0	TMT	TST				TST Only
MST_MEME-48	0	0	14	0	0	0	0	0	0	6.57277	0	0	0	0	INT	INT			INT Only
MST_MEME-49	2	1	3	0	4	0	15	0.740741	0.724638	1.40845	0	0.767754	0	1.96592	STP	STP
MST_MEME-50	10	0	0	0	0	0	0	3.7037	0	0	0	0	0	0	ERD6	ERD6-like	ERD6-like Only
MST_MEME-51	0	0	0	0	0	0	11	0	0	0	0	0	0	1.44168	STP	STP							STP Only
MST_MEME-52	0	0	0	0	0	0	10	0	0	0	0	0	0	1.31062	STP	STP							STP Only
MST_MEME-53	0	0	0	11	0	0	0	0	0	0	4.93274	0	0	0	TMT	TST				TST Only
MST_MEME-54	0	0	0	0	0	0	5	0	0	0	0	0	0	0.655308	STP	STP							STP Only
MST_MEME-55	1	10	12	0	2	7	0	0.37037	7.24638	5.6338	0	0.383877	7.07071	0	INT	pGLT_SGB
MST_MEME-56	0	4	0	0	8	0	5	0	2.89855	0	0	1.53551	0	0.655308	PMT	pGLT_SGB
MST_MEME-57	0	6	0	0	0	0	0	0	4.34783	0	0	0	0	0	pGLT_SGB	pGLT_SGB		pGLT Only
MST_MEME-58	1	0	0	0	12	0	0	0.37037	0	0	0	2.30326	0	0	PMT	PMT
MST_MEME-59	0	0	5	0	0	0	0	0	0	2.34742	0	0	0	0	INT	INT			INT Only
MST_MEME-60	0	0	0	0	0	0	10	0	0	0	0	0	0	1.31062	STP	STP							STP Only
MST_MEME-61	8	0	0	0	0	0	0	2.96296	0	0	0	0	0	0	ERD6	ERD6-like	ERD6-like Only
MST_MEME-62	14	0	0	0	0	0	0	5.18519	0	0	0	0	0	0	ERD6	ERD6-like	ERD6-like Only
MST_MEME-63	0	0	0	6	0	0	0	0	0	0	2.69058	0	0	0	TMT	TST				TST Only
MST_MEME-64	0	0	0	0	0	0	14	0	0	0	0	0	0	1.83486	STP	STP							STP Only
MST_MEME-65	0	0	0	0	4	0	2	0	0	0	0	0.767754	0	0.262123	PMT	PMT
MST_MEME-66	0	0	0	0	0	3	4	0	0	0	0	0	3.0303	0.524246	STP	VGT
MST_MEME-67	0	0	0	0	0	4	0	0	0	0	0	0	4.0404	0	VGT	VGT						VGT Only
MST_MEME-68	0	4	0	0	0	0	0	0	2.89855	0	0	0	0	0	pGLT_SGB	pGLT_SGB		pGLT Only
MST_MEME-69	3	0	7	0	0	0	0	1.11111	0	3.28638	0	0	0	0	INT	INT
MST_MEME-70	0	0	0	0	5	0	0	0	0	0	0	0.959693	0	0	PMT	PMT					PMT Only
MST_MEME-71	0	0	0	0	5	0	0	0	0	0	0	0.959693	0	0	PMT	PMT					PMT Only
MST_MEME-72	0	0	0	0	0	0	3	0	0	0	0	0	0	0.393185	STP	STP							STP Only
MST_MEME-73	0	0	0	0	0	5	0	0	0	0	0	0	5.05051	0	VGT	VGT						VGT Only
MST_MEME-74	0	0	0	0	4	0	0	0	0	0	0	0.767754	0	0	PMT	PMT					PMT Only
MST_MEME-75	0	0	3	0	0	0	0	0	0	1.40845	0	0	0	0	INT	INT			INT Only
MST_MEME-76	0	0	0	0	0	0	3	0	0	0	0	0	0	0.393185	STP	STP							STP Only
MST_MEME-77	0	0	0	0	0	3	0	0	0	0	0	0	3.0303	0	VGT	VGT						VGT Only
MST_MEME-78	0	0	0	3	0	0	0	0	0	0	1.34529	0	0	0	TMT	TST				TST Only
MST_MEME-79	0	0	0	0	2	0	0	0	0	0	0	0.383877	0	0	PMT	PMT					PMT Only
MST_MEME-80	0	0	0	0	0	2	0	0	0	0	0	0	2.0202	0	VGT	VGT						VGT Only
MST_MEME-81	0	0	2	0	0	0	0	0	0	0.938967	0	0	0	0	INT	INT			INT Only
MST_MEME-82	0	3	3	0	0	0	0	0	2.17391	1.40845	0	0	0	0	pGLT_SGB	pGLT_SGB
MST_MEME-83	0	0	0	0	0	0	3	0	0	0	0	0	0	0.393185	STP	STP							STP Only
MST_MEME-84	0	0	2	0	0	0	0	0	0	0.938967	0	0	0	0	INT	INT			INT Only
MST_MEME-85	0	0	0	0	0	0	3	0	0	0	0	0	0	0.393185	STP	STP							STP Only
MST_MEME-86	0	3	0	0	0	0	0	0	2.17391	0	0	0	0	0	pGLT_SGB	pGLT_SGB		pGLT Only
MST_MEME-87	0	0	0	0	0	0	2	0	0	0	0	0	0	0.262123	STP	STP							STP Only
MST_MEME-88	1	0	0	0	2	0	0	0.37037	0	0	0	0.383877	0	0	PMT	PMT
MST_MEME-89	2	0	0	0	0	0	0	0.740741	0	0	0	0	0	0	ERD6	ERD6-like	ERD6-like Only
MST_MEME-90	0	0	1	0	0	1	0	0	0	0.469484	0	0	1.0101	0	INT	VGT
MST_MEME-91	0	0	0	0	0	2	0	0	0	0	0	0	2.0202	0	VGT	VGT						VGT Only
MST_MEME-92	1	1	0	0	0	0	0	0.37037	0.724638	0	0	0	0	0	ERD6	pGLT_SGB
MST_MEME-93	0	1	0	0	1	0	0	0	0.724638	0	0	0.191939	0	0	pGLT_SGB	pGLT_SGB
MST_MEME-94	0	0	0	0	0	0	0	0	0	0	0	0	0	0	Outgroup	Outgroup
MST_MEME-95	0	0	0	0	0	0	2	0	0	0	0	0	0	0.262123	STP	STP							STP Only
MST_MEME-96	3	0	0	0	0	0	0	1.11111	0	0	0	0	0	0	ERD6	ERD6-like	ERD6-like Only
MST_MEME-97	1	0	1	0	0	0	0	0.37037	0	0.469484	0	0	0	0	ERD6	INT
MST_MEME-98	1	0	0	1	0	0	0	0.37037	0	0	0.44843	0	0	0	ERD6	TST
MST_MEME-99	0	0	2	0	0	0	0	0	0	0.938967	0	0	0	0	INT	INT			INT Only
MST_MEME-100	0	2	0	0	0	0	0	0	1.44928	0	0	0	0	0	pGLT_SGB	pGLT_SGB		pGLT Only
Total Clade Member Genes on Tree	270	138	213	223	521	99	763									# of Motifs Unique to Clade	6	4	8	9	11	5	21

## Sheet: SUT
	Raw Number			Percentage of Motifs Present in Clade			Clade of Greatest Representation		Unique to Clade?
	SUT1	SUT2	SUT4	SUT1	SUT2	SUT4	Raw #	% of Genes for Respective Clade	SUT1	SUT2	SUT4
SUT_MEME-1	10	4	5	7.40741	6.89655	8.33333	SUT1	SUT4
SUT_MEME-2	13	4	6	9.62963	6.89655	10	SUT1	SUT4
SUT_MEME-3	12	5	5	8.88889	8.62069	8.33333	SUT1	SUT1
SUT_MEME-4	13	5	7	9.62963	8.62069	11.6667	SUT1	SUT4
SUT_MEME-5	10	4	4	7.40741	6.89655	6.66667	SUT1	SUT1
SUT_MEME-6	10	4	4	7.40741	6.89655	6.66667	SUT1	SUT1
SUT_MEME-7	12	4	4	8.88889	6.89655	6.66667	SUT1	SUT1
SUT_MEME-8	11	5	3	8.14815	8.62069	5	SUT1	SUT2
SUT_MEME-9	10	4	1	7.40741	6.89655	1.66667	SUT1	SUT1
SUT_MEME-10	0	5	0	0	8.62069	0	SUT2	SUT2		SUT2 Only
SUT_MEME-11	11	0	5	8.14815	0	8.33333	SUT1	SUT4
SUT_MEME-12	0	4	0	0	6.89655	0	SUT2	SUT2		SUT2 Only
SUT_MEME-13	3	1	2	2.22222	1.72414	3.33333	SUT1	SUT4
SUT_MEME-14	0	3	0	0	5.17241	0	SUT2	SUT2		SUT2 Only
SUT_MEME-15	0	0	3	0	0	5	SUT4	SUT4			SUT4 Only
SUT_MEME-16	0	1	0	0	1.72414	0	SUT2	SUT2		SUT2 Only
SUT_MEME-17	0	0	0	0	0	0	Arabidopsis, Rice or Outgroup	Arabidopsis, Rice or Outgroup
SUT_MEME-18	0	0	2	0	0	3.33333	SUT4	SUT4			SUT4 Only
SUT_MEME-19	0	0	2	0	0	3.33333	SUT4	SUT4			SUT4 Only
SUT_MEME-20	0	0	1	0	0	1.66667	SUT4	SUT4			SUT4 Only
SUT_MEME-21	0	0	0	0	0	0	Arabidopsis, Rice or Outgroup	Arabidopsis, Rice or Outgroup
SUT_MEME-22	2	0	1	1.48148	0	1.66667	SUT1	SUT4
SUT_MEME-23	2	0	0	1.48148	0	0	SUT1	SUT1	SUT1 Only
SUT_MEME-24	0	0	0	0	0	0	Arabidopsis, Rice or Outgroup	Arabidopsis, Rice or Outgroup
SUT_MEME-25	1	1	0	0.740741	1.72414	0	SUT1	SUT2
SUT_MEME-26	2	0	0	1.48148	0	0	SUT1	SUT1	SUT1 Only
SUT_MEME-27	0	0	0	0	0	0	Arabidopsis, Rice or Outgroup	Arabidopsis, Rice or Outgroup
SUT_MEME-28	0	0	0	0	0	0	Arabidopsis, Rice or Outgroup	Arabidopsis, Rice or Outgroup
SUT_MEME-29	0	0	0	0	0	0	Arabidopsis, Rice or Outgroup	Arabidopsis, Rice or Outgroup
SUT_MEME-30	1	0	1	0.740741	0	1.66667	SUT1	SUT4
SUT_MEME-31	0	0	1	0	0	1.66667	SUT4	SUT4			SUT4 Only
SUT_MEME-32	1	0	1	0.740741	0	1.66667	SUT1	SUT4
SUT_MEME-33	1	0	1	0.740741	0	1.66667	SUT1	SUT4
SUT_MEME-34	0	0	0	0	0	0	Arabidopsis, Rice or Outgroup	Arabidopsis, Rice or Outgroup
SUT_MEME-35	1	0	0	0.740741	0	0	SUT1	SUT1	SUT1 Only
SUT_MEME-36	1	0	1	0.740741	0	1.66667	SUT1	SUT4
SUT_MEME-37	0	0	0	0	0	0	Arabidopsis, Rice or Outgroup	Arabidopsis, Rice or Outgroup
SUT_MEME-38	1	0	0	0.740741	0	0	SUT1	SUT1	SUT1 Only
SUT_MEME-39	0	0	0	0	0	0	Arabidopsis, Rice or Outgroup	Arabidopsis, Rice or Outgroup
SUT_MEME-40	0	1	0	0	1.72414	0	SUT2	SUT2		SUT2 Only
SUT_MEME-41	2	0	0	1.48148	0	0	SUT1	SUT1	SUT1 Only
SUT_MEME-42	2	0	0	1.48148	0	0	SUT1	SUT1	SUT1 Only
SUT_MEME-43	0	0	0	0	0	0	Arabidopsis, Rice or Outgroup	Arabidopsis, Rice or Outgroup
SUT_MEME-44	0	1	0	0	1.72414	0	SUT2	SUT2		SUT2 Only
SUT_MEME-45	1	1	0	0.740741	1.72414	0	SUT1	SUT2
SUT_MEME-46	0	1	0	0	1.72414	0	SUT2	SUT2		SUT2 Only
SUT_MEME-47	1	0	0	0.740741	0	0	SUT1	SUT1	SUT1 Only
SUT_MEME-48	1	0	0	0.740741	0	0	SUT1	SUT1	SUT1 Only
Total Clade Member Genes on Tree	135	58	60					# of Motifs Unique to Clade	8	7	5

## Sheet: SWEET
	Raw Number				Percentage of Motifs Present in Clade				Clade of Greatest Representation		Unique to Clade?
	SWEETI	SWEETII	SWEETIII	SWEETIV	SWEETI	SWEETII	SWEETIII	SWEETIV	Raw #	% of Genes for Respective Clade	Clade I	Clade II	Clade III	Clade IV
SWEET_MEME-1	17	10	18	4	9.23913	9.17431	6.97674	11.4286	SWEETIII	SWEETIV
SWEET_MEME-2	17	10	19	4	9.23913	9.17431	7.36434	11.4286	SWEETIII	SWEETIV
SWEET_MEME-3	15	10	21	3	8.15217	9.17431	8.13953	8.57143	SWEETIII	SWEETII
SWEET_MEME-4	13	10	18	2	7.06522	9.17431	6.97674	5.71429	SWEETIII	SWEETII
SWEET_MEME-5	3	5	35	3	1.63043	4.58716	13.5659	8.57143	SWEETIII	SWEETIII
SWEET_MEME-6	27	15	6	2	14.6739	13.7615	2.32558	5.71429	SWEETI	SWEETI
SWEET_MEME-7	14	10	22	2	7.6087	9.17431	8.52713	5.71429	SWEETIII	SWEETII
SWEET_MEME-8	17	10	7	2	9.23913	9.17431	2.71318	5.71429	SWEETI	SWEETI
SWEET_MEME-9	3	3	20	1	1.63043	2.75229	7.75194	2.85714	SWEETIII	SWEETIII
SWEET_MEME-10	13	10	15	5	7.06522	9.17431	5.81395	14.2857	SWEETIII	SWEETIV
SWEET_MEME-11	5	0	8	0	2.71739	0	3.10078	0	SWEETIII	SWEETIII
SWEET_MEME-12	0	0	4	0	0	0	1.55039	0	SWEETIII	SWEETIII			Clade III Only
SWEET_MEME-13	0	0	4	0	0	0	1.55039	0	SWEETIII	SWEETIII			Clade III Only
SWEET_MEME-14	4	0	14	0	2.17391	0	5.42636	0	SWEETIII	SWEETIII
SWEET_MEME-15	0	0	3	0	0	0	1.16279	0	SWEETIII	SWEETIII			Clade III Only
SWEET_MEME-16	2	1	2	0	1.08696	0.917431	0.775194	0	SWEETI	SWEETI
SWEET_MEME-17	1	0	1	0	0.543478	0	0.387597	0	SWEETI	SWEETI
SWEET_MEME-18	1	0	2	0	0.543478	0	0.775194	0	SWEETIII	SWEETIII
SWEET_MEME-19	0	0	2	0	0	0	0.775194	0	SWEETIII	SWEETIII			Clade III Only
SWEET_MEME-20	0	1	2	0	0	0.917431	0.775194	0	SWEETIII	SWEETII
SWEET_MEME-21	0	1	1	0	0	0.917431	0.387597	0	SWEETII	SWEETII
SWEET_MEME-22	2	0	0	0	1.08696	0	0	0	SWEETI	SWEETI	Clade I Only
SWEET_MEME-23	2	0	0	0	1.08696	0	0	0	SWEETI	SWEETI	Clade I Only
SWEET_MEME-24	0	0	0	2	0	0	0	5.71429	SWEETIV	SWEETIV				Clade IV Only
SWEET_MEME-25	2	0	0	0	1.08696	0	0	0	SWEETI	SWEETI	Clade I Only
SWEET_MEME-26	0	0	2	0	0	0	0.775194	0	SWEETIII	SWEETIII			Clade III Only
SWEET_MEME-27	1	1	0	0	0.543478	0.917431	0	0	SWEETI	SWEETII
SWEET_MEME-28	0	0	1	0	0	0	0.387597	0	SWEETIII	SWEETIII			Clade III Only
SWEET_MEME-29	1	1	0	0	0.543478	0.917431	0	0	SWEETI	SWEETII
SWEET_MEME-30	1	0	1	0	0.543478	0	0.387597	0	SWEETI	SWEETI
SWEET_MEME-31	1	0	1	0	0.543478	0	0.387597	0	SWEETI	SWEETI
SWEET_MEME-32	1	1	0	0	0.543478	0.917431	0	0	SWEETI	SWEETII
SWEET_MEME-33	0	0	2	0	0	0	0.775194	0	SWEETIII	SWEETIII			Clade III Only
SWEET_MEME-34	2	0	0	0	1.08696	0	0	0	SWEETI	SWEETI	Clade I Only
SWEET_MEME-35	0	0	2	0	0	0	0.775194	0	SWEETIII	SWEETIII			Clade III Only
SWEET_MEME-36	0	1	1	0	0	0.917431	0.387597	0	SWEETII	SWEETII
SWEET_MEME-37	2	0	0	0	1.08696	0	0	0	SWEETI	SWEETI	Clade I Only
SWEET_MEME-38	0	0	2	0	0	0	0.775194	0	SWEETIII	SWEETIII			Clade III Only
SWEET_MEME-39	0	1	1	0	0	0.917431	0.387597	0	SWEETII	SWEETII
SWEET_MEME-40	2	0	0	0	1.08696	0	0	0	SWEETI	SWEETI	Clade I Only
SWEET_MEME-41	1	0	1	0	0.543478	0	0.387597	0	SWEETI	SWEETI
SWEET_MEME-42	1	1	0	0	0.543478	0.917431	0	0	SWEETI	SWEETII
SWEET_MEME-43	1	0	1	0	0.543478	0	0.387597	0	SWEETI	SWEETI
SWEET_MEME-44	1	0	1	0	0.543478	0	0.387597	0	SWEETI	SWEETI
SWEET_MEME-45	0	0	2	0	0	0	0.775194	0	SWEETIII	SWEETIII			Clade III Only
SWEET_MEME-46	0	2	0	0	0	1.83486	0	0	SWEETII	SWEETII		Clade II Only
SWEET_MEME-47	0	0	1	1	0	0	0.387597	2.85714	SWEETIII	SWEETIV
SWEET_MEME-48	1	1	0	0	0.543478	0.917431	0	0	SWEETI	SWEETII
SWEET_MEME-49	0	0	2	0	0	0	0.775194	0	SWEETIII	SWEETIII			Clade III Only
SWEET_MEME-50	1	1	0	0	0.543478	0.917431	0	0	SWEETI	SWEETII
SWEET_MEME-51	0	0	2	0	0	0	0.775194	0	SWEETIII	SWEETIII			Clade III Only
SWEET_MEME-52	0	0	2	0	0	0	0.775194	0	SWEETIII	SWEETIII			Clade III Only
SWEET_MEME-53	1	0	0	1	0.543478	0	0	2.85714	SWEETI	SWEETIV
SWEET_MEME-54	1	0	1	0	0.543478	0	0.387597	0	SWEETI	SWEETI
SWEET_MEME-55	0	0	1	1	0	0	0.387597	2.85714	SWEETIII	SWEETIV
SWEET_MEME-56	0	1	1	0	0	0.917431	0.387597	0	SWEETII	SWEETII
SWEET_MEME-57	2	0	0	0	1.08696	0	0	0	SWEETI	SWEETI	Clade I Only
SWEET_MEME-58	1	0	1	0	0.543478	0	0.387597	0	SWEETI	SWEETI
SWEET_MEME-59	1	1	0	0	0.543478	0.917431	0	0	SWEETI	SWEETII
SWEET_MEME-60	2	0	0	0	1.08696	0	0	0	SWEETI	SWEETI	Clade I Only
SWEET_MEME-61	1	0	1	0	0.543478	0	0.387597	0	SWEETI	SWEETI
SWEET_MEME-62	0	1	1	0	0	0.917431	0.387597	0	SWEETII	SWEETII
SWEET_MEME-63	0	0	1	1	0	0	0.387597	2.85714	SWEETIII	SWEETIV
SWEET_MEME-64	0	0	1	1	0	0	0.387597	2.85714	SWEETIII	SWEETIV
SWEET_MEME-65	0	0	1	0	0	0	0.387597	0	SWEETIII	SWEETIII			Clade III Only
Total Clade Member Genes on Tree	184	109	258	35						# of Motifs Unique to Clade	8	1	14	1
