# Supplementary material for: Genome-wide identification of MST, SUT and SWEET family sugar transporters in root parasitic angiosperms and analysis of their expression during host parasitism
Source: BMC Plant Biol. 2019 May 14;19:196. doi: 10.1186/s12870-019-1786-y (PMC6515653; doi:10.1186/s12870-019-1786-y)
Supplement: Supplementary file 13 — MEME motifs in the (A) MST, (B) SUT and (C) SWEET families of sugar transporters. For each motif, the stage in which the genes containing these motifs express most strongly is shown, as well as the plant and clade in which genes containing these motifs are most commonly found, and the consensus sequence for each motif. (XLSX 24 kb) [file 12870_2019_1786_MOESM13_ESM.xlsx]

## Sheet: MST
	Raw Number			Percentage of Occurrences in Stage, Plant or Clade
	Stage of Strongest Expression	Plant	Clade	Stage of Strongest Expression	Plant	Clade	Consensus Sequence
MST_MEME-1	Stage_6-2	Striga	STP	Stage_2	Mimulus	STP	FAWSWGPLGWLVPSEIFPLEIRSAGQSINVSVNMIFTFIIAQVFLSMLCHLKFGJFLFFAGWVVVMTVFVYFFLPETKNVPIEEM
MST_MEME-2	Stage_6-2	Triphysaria	PMT	Stage_5-2	Triphysaria	PMT	VHPTRPVLHITIAALGJQFFQQASGIDAVVMYSPRIYEKAGI
MST_MEME-3	Stage_6-1	Striga	PMT	Stage_6-1	Triphysaria	PMT	JCVLMTYSSVAFFSMGMGPIAWVYSSEIFPLRLRAQGCGLGVAINRATSGVILMTFJSLYKAITIGGAFFLFSGIAAVAWIFFYTLLPETRGRTLEEMEVLF
MST_MEME-4	Stage_6-2	Striga	STP	Stage_2	Mimulus	STP	KHPFRNJLRRRYRPQLVMAVAIPFFQQLTGINVIM
MST_MEME-5	Stage_6-2	Triphysaria	PMT	Stage_5-2	Triphysaria	PMT	PSIFIALGVJIMPESPRWLVMQGRLGDAKRVLERTSDSPEEAHLRLADIKEAA
MST_MEME-6	Stage_6-2	Striga	STP	Stage_4(-1)	Mimulus	STP	NYCKFDSQLLTLFTSSLYLAALVASFFASAVTRKLGRRPSMJIGGLS
MST_MEME-7	Stage_6-2	Striga	STP	Stage_5(-1)	Striga	STP	NIYMLIVGRILLGFGVGFANQAVPLYLSEMAPSKYRGAFN
MST_MEME-8	Stage_6-1	Mimulus	ERD6	Stage_4-2	Mimulus	VGT	YIISFSLGMGPIPWJJMSEIFPLRIRGLAGSIAALVNWISNWIVTYTFP
MST_MEME-9	Stage_6-2	Triphysaria	PMT	Stage_5-2	Mimulus	INT	LGVGYASMIAPVYIAEIAPASIRGFLTSLPZLFINIGILLGYLSNLAFS
MST_MEME-10	Stage_6-1	Triphysaria	PMT	Stage_5-2	Triphysaria	PMT	YALACSVMASMTSJLLGYDTGVMSGATLYIQEDLKVTDVQIEI
MST_MEME-11	Stage_6-1	Triphysaria	PMT	None	Triphysaria	PMT	TSDEKKLLATIAVGVCKTVFILVTTFMVDKIGRR
MST_MEME-12	Stage_6-2	Triphysaria	STP	Stage_2	Mimulus	STP	AATGGLIFGYDIGISGGVTSMDPFLKKFFPSVYRK
MST_MEME-13	Stage_6-2	Striga	STP	Stage_2	Mimulus	STP	FYAPVLFKTJGFGSDASLLSAVITGAVNVLATVVSIYLVDKFGRRFLFL
MST_MEME-14	Stage_1	Striga	INT	Stage_1	Mimulus	INT	WKNDVVRRGLYAGITVQVAQQFVGINTVMYYSPTIVQLAGFASNKTALALSLITSGLNALGSIVSMAFVDRYGRRRLMIISMFGIIICLVVLSVVFY
MST_MEME-15	Stage_6-2	Mimulus	STP	Stage_4-2	Mimulus	INT	WRLSLGLAAVPALILTVGSLFLPETPNSLIZRGKKDEARAILEKIRG
MST_MEME-16	Stage_6-2	Mimulus	PMT	Stage_5-2	Mimulus	VGT	GALVGSAASGRISDYJGRRGTJVJASVLFFVGALIMGFAPNYWVLLLGR
MST_MEME-17	Stage_6-1	Striga	PMT	None	Phelipanche	VGT	APVYIAEVAPASSRGFLTSFPEVFINFGVLLGY
MST_MEME-18	Stage_6-1	Phelipanche	ERD6	Stage_0	Phelipanche	ERD6-like	RRYKRALIVGIGLQLLQQFSGINGVLYYTPQIFZS
MST_MEME-19	Stage_5(-1)	Striga	STP	Stage_2	Mimulus	STP	PWGWRJSLGLAAVPAVILTVGAJFLPETPNSLIZR
MST_MEME-20	Stage_6-2	Phelipanche	ERD6	Stage_3	Phelipanche	VGT	WRMLAVLSIPPCLYLLLGLFFJPESPRWLAKKGRMKEAEAVLQKLRGRE
MST_MEME-21	Stage_6-2	Mimulus	ERD6	Stage_4-2	Mimulus	VGT	SGGTFLJYAVVCVJTLVFVFLLVPETKGLTLEEIE
MST_MEME-22	Stage_6-2	Striga	STP	Stage_4(-1)	Mimulus	STP	IGFQLSVTIGILAANLINYGTAKIK
MST_MEME-23	Stage_6-1	Triphysaria	PMT	None	Triphysaria	PMT	VLLLTSCGGLVLSMLTLATGLTVIDR
MST_MEME-24	Stage_5(-1)	Striga	STP	Stage_2	Striga	STP	DHEEARKILEKIRGTDDVEAELDDLVEASEASKAI
MST_MEME-25	Stage_6-2	Triphysaria	STP	Stage_1	Triphysaria	pGLT_SGB	FSIGMGPVPWVVSSEIFPLRIRGAG
MST_MEME-26	Stage_6-2	Triphysaria	PMT	Stage_5-2	Triphysaria	PMT	GJPEDCHDDIVZVPKRDRGGGGVWK
MST_MEME-27	Stage_6-1	Striga	PMT	Stage_1	Striga	INT	TSDWFGRRITIVIASVVFFVGALIMGFA
MST_MEME-28	Stage_6-2	Striga	ERD6	Stage_4-2	Phelipanche	VGT	IIQVIMTAVAVLLVDKLGRRPLLJVSFSGMAVSLLL
MST_MEME-29	Stage_6-2	Triphysaria	ERD6	Stage_0	Mimulus	ERD6-like	SVLLSVLVAALGSILFGYTLGYSSPTQSAIRKDLGLTLSQYSJFGSIST
MST_MEME-30	Stage_6-2	Mimulus	ERD6	Stage_3	Mimulus	pGLT_SGB	LTGFGIGJISYVVPVYISEIAPKNJRGALGSVNQLMICIGJSLAYILGL
MST_MEME-31	Stage_6-2	Triphysaria	STP	Stage_2	Triphysaria	STP	EGGIQMFICQVVVGIJIAVKFGDHGELSKLYKWAV
MST_MEME-32	Stage_5(-1)	Phelipanche	TMT	None	Phelipanche	TST	NLGIGSDSASFLISALTNLLMLPSIAVAMRFMDVAGRRSLLLSTIPVLIVSLIVLVJGNVIDFGTLAHA
MST_MEME-33	Stage_6-1	Triphysaria	STP	Stage_0	Triphysaria	pGLT_SGB	IGALIGSFFSGKIADKLGRRGAMIJGALPFIIGAL
MST_MEME-34	Stage_6-1	Striga	STP	Stage_2	Mimulus	STP	ERVWKEHWFWKRFVGDDDDGVGGEN
MST_MEME-35	Stage_6-2	Triphysaria	STP	Stage_3	Triphysaria	pGLT_SGB	RPALVIGVGJQFFQQLTGINAVMYYAPTJFQTAG
MST_MEME-36	Stage_6-2	Phelipanche	TMT	Stage_1	Phelipanche	VGT	MNGAVLVAJAAAIGNLLQGWDNATIAGAVVYIKKE
MST_MEME-37	Stage_1	Triphysaria	pGLT_SGB	Stage_1	Mimulus	pGLT_SGB	GISGTFLLFAGFCLVAVVFVYFLVPETKGKSLEEI
MST_MEME-38	Stage_1	Striga	INT	Stage_1	Mimulus	INT	CASGGSKYQPGACLALTDAVKGTCRGEKRTWYTKGCPSKFGFLAVILLG
MST_MEME-39	Stage_6-2	Striga	STP	Stage_2	Mimulus	STP	GGPGGGGGKEYEGKITPYVIISCJV
MST_MEME-40	Stage_6-1	Phelipanche	TMT	None	Phelipanche	TST	DEDDEPTDEENLIKLYGPEAGLSWIAKPVSGQSRLSLVSRQGSSANQSP
MST_MEME-41	Stage_6-1	Striga	PMT	Stage_3	Striga	PMT	GTFFKWRSTLKVLBEKKKKEESGGA
MST_MEME-42	Stage_6-1	Striga	ERD6	Stage_3	Phelipanche	ERD6-like	ADISLEAAEIKRSVASLERLPKIRF
MST_MEME-43	Stage_5(-1)	Phelipanche	TMT	None	Phelipanche	TST	DVSGEMALLVEGLAVGGETSIEEYI
MST_MEME-44	Stage_6-2	Triphysaria	STP	Stage_3	Mimulus	pGLT_SGB	GSLAVAVNWVSNFIVSQTFLSLLEA
MST_MEME-45	Stage_5(-1)	Phelipanche	TMT	None	Phelipanche	TST	MDPLVTLFGSVHEKLPETGSTLFSN
MST_MEME-46	Stage_5(-1)	Phelipanche	TMT	None	Phelipanche	TST	EGEYVQAAALVSQPALYAKEJMGRHPVGPAMVHPS
MST_MEME-47	Stage_5(-1)	Phelipanche	TMT	None	Phelipanche	TST	SSLGNGEGNNSTGIGGGWQLAWKWSEKEGEDGKKIGLFKRIYLHEERGG
MST_MEME-48	Stage_1	Mimulus	INT	Stage_1	Mimulus	INT	APKISPVESLHFGGNSTCSAYTRAPDPSSWNCMRC
MST_MEME-49	Stage_5(-1)	Triphysaria	STP	Stage_6-3	Triphysaria	STP	ENASLLSSVITGVVNVLFTVJSILLVDKVGRRVLF
MST_MEME-50	Stage_6-2	Striga	ERD6	Stage_4-2	Mimulus	ERD6-like	REEGEDGRGDLRKPFLHTGSWYRMGSRQSSMSGSM
MST_MEME-51	Stage_5(-1)	Triphysaria	STP	Stage_4-2	Triphysaria	STP	KEDTKENNYCKYDSQLLTLFTSSLY
MST_MEME-52	Stage_6-2	Phelipanche	STP	Stage_6-2	Phelipanche	STP	GAILNGAAVNVWMLILGRILLGVGIGFGNQAVPLY
MST_MEME-53	Stage_6-2	Phelipanche	TMT	None	Phelipanche	TST	NPKNEEWDEESLQRDGEGGYSSDDGSGDDSDBLLS
MST_MEME-54	Stage_5(-1)	Phelipanche	STP	Stage_5-2	Phelipanche	STP	KHPFRNLLERKNRPQLVIGALGIPAFQQLTGMNSI
MST_MEME-55	Stage_6-2	Mimulus	INT	Stage_3	Mimulus	pGLT_SGB	EVEEEMSELSKSVEGZKAEEAGLFD
MST_MEME-56	Stage_5(-1)	Striga	PMT	Stage_4(-1)	Striga	pGLT_SGB	GLVGPVRVGGSERGLPAGDKKGRSRRAQGGEGDDE
MST_MEME-57	Stage_6-2	Triphysaria	pGLT_SGB	Stage_0	Triphysaria	pGLT_SGB	KRASSKDHLNSLDREEIPGEPZSDEWKDIGNPSWK
MST_MEME-58	Stage_6-2	Triphysaria	PMT	Stage_3	Triphysaria	PMT	ERAGAGQQRLPIPAFDPPKKPKRNK
MST_MEME-59	Stage_5(-1)	Striga	INT	Stage_5(-1)	Striga	INT	MVEGGITRADKTEFTECWRTSWQTP
MST_MEME-60	Stage_5(-1)	Triphysaria	STP	Stage_5-2	Triphysaria	STP	QLFQLTTCLGILIANFINYGVEKIH
MST_MEME-61	Stage_0	Striga	ERD6	Stage_4-2	Phelipanche	ERD6-like	FFVKGFVSEDSSFYGILGILSVVGV
MST_MEME-62	Stage_6-1	Triphysaria	ERD6	Stage_3	Phelipanche	ERD6-like	GSFFLKQQGLLWEFVPILAVSGVLV
MST_MEME-63	Stage_6-1	Phelipanche	TMT	None	Phelipanche	TST	ELGAAIEGLIVAMSLIGATVITTCS
MST_MEME-64	Stage_5(-1)	Striga	STP	Stage_5-2	Mimulus	STP	FGQGGSLSKGLGIFVVVLICIFVLA
MST_MEME-65	Stage_5(-1)	Striga	PMT	Stage_5-2	Striga	PMT	FVPVQGDEDWGLLLFCRVGGGYVGVCLLAIAGDEGEELGGDGGGVEHAF
MST_MEME-66	Stage_1	Phelipanche	STP	Stage_4-2	Phelipanche	VGT	WGWRVSLGLAGIPAGLLTLGAWLVPDTPNSLJERG
MST_MEME-67	Stage_1	Triphysaria	VGT	Stage_1	Triphysaria	VGT	MASDVERPTLSFLGKNGVSSGEIDGVQEPLLDDKR
MST_MEME-68	Stage_0	Phelipanche	pGLT_SGB	Stage_4(-1)	Phelipanche	pGLT_SGB	GLQSRRLLQSKGDLRKQGLAFSGCHLRMSKRNNCL
MST_MEME-69	Stage_1	Mimulus	INT	Stage_6-3	Mimulus	INT	KMLEKGFKPSLKGGSSEEESSDEDK
MST_MEME-70	Stage_6-2	Triphysaria	PMT	Stage_2	Triphysaria	PMT	VLLGYLSNYAFAKLPLRLGWRLMLG
MST_MEME-71	Stage_6-1	Striga	PMT	Stage_6-1	Striga	PMT	NYVTSRPAASAAANGGGKGVWRELF
MST_MEME-72	Stage_6-2	Phelipanche	STP	Stage_6-2	Phelipanche	STP	EERLWKKHPVWKRFFKDEGKGDGIA
MST_MEME-73	Stage_6-1	Triphysaria	VGT	Stage_1	Triphysaria	VGT	SGISWYNLSSVZVGLITSGSLYGAL
MST_MEME-74	Stage_6-2	Triphysaria	PMT	Stage_6-3	Triphysaria	PMT	KKVLDKTSDSPEEAHLRLADIKEAA
MST_MEME-75	Stage_4(-1)	Striga	INT	Stage_4(-1)	Striga	INT	MTIESFSGSSGYLRGSDAKITYFSN
MST_MEME-76	Stage_4(-1)	Striga	STP	Stage_4(-1)	Striga	STP	CGGDNGGEAGGPRRDGQGMGGGGAGVDLRVYVRIR
MST_MEME-77	Stage_6-1	Striga	VGT	Stage_6-1	Mimulus	VGT	MALACAPPLLNLKLSNKYSPTHYCFTKKP
MST_MEME-78	Stage_6-2	Triphysaria	TMT	Stage_6-3	Triphysaria	TST	RQTTSMEKDLIPQPSGGTVLNMRRH
MST_MEME-79	Stage_6-1	Striga	PMT	Stage_6-1	Striga	PMT	VARADSHISDGSPKKPLIDKPKKNM
MST_MEME-80	Stage_6-2	Striga	VGT	Stage_6-2	Mimulus	VGT	DDKVFEKQIEDTLLSLKTAYADQDSEGNFLEVFQ
MST_MEME-81	Stage_6-2	Phelipanche	INT	Stage_6-2	Phelipanche	INT	WNMALDAWNCWSSCPCSVRJDVNAP
MST_MEME-82	Stage_5(-1)	Phelipanche	pGLT_SGB	Stage_0	Phelipanche	pGLT_SGB	LSFTWKALAPYYGTLAVLGLGLYIL
MST_MEME-83	Stage_6-2	Phelipanche	STP	Stage_6-2	Phelipanche	STP	DVDAEFQLIVAANEQGKLVENPFRK
MST_MEME-84	Stage_1	Striga	INT	Stage_1	Mimulus	INT	YIREDFDSVDEKTWLQETIVSMAVA
MST_MEME-85	Stage_5(-1)	Striga	STP	Stage_4(-1)	Striga	STP	DSAGVSGDALPPEIGDFLFLRGVGVCDGGVRVLFA
MST_MEME-86	Stage_6-2	Phelipanche	pGLT_SGB	Stage_0	Phelipanche	pGLT_SGB	QVIAASDILSDSQNLYLSVGGMLMF
MST_MEME-87	Stage_5(-1)	Striga	STP	Stage_5(-1)	Striga	STP	FGFQCFVSVGSTGAFILNYVTSKIG
MST_MEME-88	Stage_5(-1)	Striga	PMT	Stage_5-2	Striga	PMT	GDIPDEAEGGGGERERGGEQGDERD
MST_MEME-89	Stage_1	Striga	ERD6	Stage_1	Striga	ERD6-like	WICCKNELKEGQNGKFEFPDDGGDWNRGKERLQRNKERKELEVMKMJERGVKRDENLDCEKJKHRSFKPPNNFRFKELVLIWLDGNKVPEHAAGGEFFERKCEACCWKEDESRDFFRQLISGVCYCRSRQICHRDCKLCNCRLDGKPRPRLKICDFGYCKSENLRPRFK
MST_MEME-90	Stage_4-2	Phelipanche	INT	Stage_4-2	Phelipanche	VGT	NQCNKLPZNKILENIQNNHDKEKCKQQKRVCNEKKKRT
MST_MEME-91	Stage_4-2	Phelipanche	VGT	Stage_4-2	Phelipanche	VGT	KWPFQEYKEKAILALRKLRGGSGDD
MST_MEME-92	Stage_1	Striga	ERD6	Stage_1	Striga	pGLT_SGB	KKRKKHKPSNKASNRDKLSEKPWKASHDRAIRPEPRRKVLCNLRCNRC
MST_MEME-93	Stage_5(-1)	Striga	pGLT_SGB	Stage_5(-1)	Triphysaria	pGLT_SGB	KGDFHHRPFDDRQGGEEFSNVREHG
MST_MEME-94	Non-Parasite	Physcomitrella	Outgroup	Non-Parasite	Arabidopsis, Rice or Outgroup Only	Outgroup	FGCCGAFNJIIIYCLELFPTVVRNAALGLLRQAIGFGGIFAPLLVVLGRENAFWPFGVFGJMIICCGMFSLGLPETRGKPFCETLEEQECKE
MST_MEME-95	Stage_4(-1)	Striga	STP	None	Triphysaria	STP	LFFSGWVFVMSLFVFFFLPETKNVP
MST_MEME-96	Stage_6-2	Striga	ERD6	Stage_6-2	Mimulus	ERD6-like	AIVFFLKDSLPESSQSIMGVLSLVG
MST_MEME-97	Stage_6-2	Phelipanche	ERD6	Stage_6-2	Phelipanche	INT	EAGCYGKPLSFKGVCFQACQIPCRG
MST_MEME-98	Stage_6-2	Striga	ERD6	Stage_6-2	Mimulus	TST	CKCTAKAPLDDPQPAFGPAAMICPC
MST_MEME-99	Stage_6-2	Phelipanche	INT	Stage_6-2	Phelipanche	INT	INLAFTHVSFFHDIFCGNFVEEKKQNLKLH
MST_MEME-100	Stage_1	Triphysaria	pGLT_SGB	Stage_1	Mimulus	pGLT_SGB	EEFKKDDGGDEVDVVKFSELLHGRH

## Sheet: SUT
	Raw Number			Percentage of Occurrences in Stage, Plant or Clade
	Stage of Strongest Expression	Species	Clade	Stage of Strongest Expression	Species	Clade	Consensus Sequence
SUT_MEME-1	Stage_6-2	Striga	SUT1	Stage_5-2	Phelipanche	SUT4	TPYVQLLGIPHAWASFIWLCGPISGLLVQPJVGHYSDRCTSRFGRRRPFILAGALLIAVAVFJIGFAADJG
SUT_MEME-2	Stage_6-2	Striga	SUT1	Stage_2	Phelipanche	SUT4	ANALFSFFMAVGNVLGYAAGSYTKLYKIFPFTKTRACDVYCANLKSAFFISIALLL
SUT_MEME-3	Stage_6-2	Striga	SUT1	Stage_2	Mimulus	SUT1	ELFGALRDLPRPMWILLLVTALTWIAWFPFLLFDTDWMGREVYGGDPGG
SUT_MEME-4	Stage_6-2	Striga	SUT1	Stage_2	Phelipanche	SUT4	KPRAAVVFVIGFWILDVANNMVQGPCRALLADLSG
SUT_MEME-5	Stage_6-2	Striga	SUT1	Stage_5(-1)	Triphysaria	SUT1	AGQGLSLGVLNLAIVIPQMIVSLGSGPWDZLFGGGNLPAFVVGAVAAAASGIIALTVLP
SUT_MEME-6	Stage_6-2	Striga	SUT1	Stage_5(-1)	Mimulus	SUT1	YBQGVRAGALGLMLNSVVLGIASLGVZPLCRGLGA
SUT_MEME-7	Stage_6-2	Striga	SUT1	Stage_5(-1)	Mimulus	SUT1	PPAGVKAGALALFAVLGIPLAITYSVPFALASIYS
SUT_MEME-8	Stage_6-2	Striga	SUT1	Stage_5-2	Mimulus	SUT2	LLKLILVASIAAGVQFGWALQLSLL
SUT_MEME-9	Stage_6-2	Striga	SUT1	Stage_6-1	Mimulus	SUT1	KKLWGGVNFJLAVCLAMTVLITKMAEHARRAAGGH
SUT_MEME-10	Stage_0	Phelipanche	SUT2	Stage_5-2	Phelipanche	SUT2	CTLVTLYFAKEVPLMPKQSHRLSDSAPLLDDHQLNGSDPSKSKFGSEPK
SUT_MEME-11	Stage_6-2	Striga	SUT1	Stage_3	Phelipanche	SUT4	TVTIIALTVVREKPFTASAEKAAAA
SUT_MEME-12	Stage_0	Phelipanche	SUT2	Stage_5-2	Phelipanche	SUT2	EIKSERHYTMYNGDRTEEZKDQENDD
SUT_MEME-13	Stage_6-2	Striga	SUT1	Stage_2	Striga	SUT4	LVAVAVVJIGYAADIGYAFGDRLEK
SUT_MEME-14	Stage_0	Triphysaria	SUT2	Stage_0	Mimulus	SUT2	MDSVSIRVPYRNLKQEVELVSVDEHEQNRSPQIQDSSS
SUT_MEME-15	Stage_0	Striga	SUT4	Stage_5(-1)	Mimulus	SUT4	TWGVSNILMSLCFVAMIIITAVKSN
SUT_MEME-16	Stage_6-2	Striga	SUT2	Stage_6-2	Striga	SUT2	WRRLYLVISLPPLFYSILVYPFIPESPRWFLVQGRTEDALEILKAMAKANGKNIPHEIFVLSIEKE
SUT_MEME-17	Non-Parasite	Arabidopsis, Rice or Outgroup Only	Arabidopsis, Rice or Outgroup	Non-Parasite	Arabidopsis, Rice or Outgroup Only	Arabidopsis, Rice or Outgroup	FGCCGAFNJIIIYCLELFPTVVRNAALGLLRQAIGFGGIFAPLLVVLGRENAFWPFGVFGJMIICCGMFSLGLPETRGKPFCETLEEQECKE
SUT_MEME-18	Stage_0	Striga	SUT4	Stage_0	Triphysaria	SUT4	MTIEERERQTSRRJGPCPPPKPARR
SUT_MEME-19	Stage_3	Phelipanche	SUT4	Stage_3	Phelipanche	SUT4	SVRMGPAAVLVDPIRPGARNSVRLGP
SUT_MEME-20	Stage_5(-1)	Striga	SUT4	Stage_5(-1)	Striga	SUT4	HCCGVEANKYECPSPDDKJVKYIGDFGCACNEHNVRPKQKWSAEEKKAFVSPFFDRQPEWNCKPLNNLWPKINFLPGFSAGPLDMECAPKIRGCPPDGPLWEWVGGKGPKPIPEWGHFCGDERKLGFPQSQFFPGPFVGAENFGCFHDNCGGREGDFFAPCVCPIGEGHARAAEDAPWRRVGGRWH
SUT_MEME-21	Non-Parasite	Arabidopsis, Rice or Outgroup Only	Arabidopsis, Rice or Outgroup	Non-Parasite	Arabidopsis, Rice or Outgroup Only	Arabidopsis, Rice or Outgroup	VYYGIPLGVGNLGFNLYJGVFFNAJIEWP
SUT_MEME-22	Stage_6-2	Striga	SUT1	Stage_2	Striga	SUT4	PLVPPIVGYFSDKLGRRRPFIAGGA
SUT_MEME-23	Stage_6-2	Striga	SUT1	Stage_6-2	Mimulus	SUT1	VVWLIDEERLDPFYLDELQGGDNER
SUT_MEME-24	Non-Parasite	Arabidopsis, Rice or Outgroup Only	Arabidopsis, Rice or Outgroup	Non-Parasite	Arabidopsis, Rice or Outgroup Only	Arabidopsis, Rice or Outgroup	TEPIGRRWRGZVGMIGFFCFSFGFLSLPIFAYFFQ
SUT_MEME-25	Stage_6-2	Striga	SUT1	Stage_6-2	Striga	SUT2	IDGERVERDGDEDFGNGECEAQDES
SUT_MEME-26	Stage_6-2	Striga	SUT1	Stage_6-2	Striga	SUT1	QPFIVQKLLDEIDEGNQPPGFPEAN
SUT_MEME-27	Non-Parasite	Arabidopsis, Rice or Outgroup Only	Arabidopsis, Rice or Outgroup	Non-Parasite	Arabidopsis, Rice or Outgroup Only	Arabidopsis, Rice or Outgroup	MVWMAERKEMMALLFIGCGLEQLWDLSPRPE
SUT_MEME-28	Non-Parasite	Arabidopsis, Rice or Outgroup Only	Arabidopsis, Rice or Outgroup	Non-Parasite	Arabidopsis, Rice or Outgroup Only	Arabidopsis, Rice or Outgroup	FQIRCKFASRERKGGPLLHKEDSWD
SUT_MEME-29	Non-Parasite	Arabidopsis, Rice or Outgroup Only	Arabidopsis, Rice or Outgroup	Non-Parasite	Arabidopsis, Rice or Outgroup Only	Arabidopsis, Rice or Outgroup	SMAVTMVFADEMPLDKQDVDKRGEG
SUT_MEME-30	Stage_0	Striga	SUT1	Stage_0	Striga	SUT4	EQGKIKVGFVNEDQVSGEGQNGNPHNWJRPYWPGKI
SUT_MEME-31	Non-Parasite	Arabidopsis, Rice or Outgroup Only	SUT4	Non-Parasite	Arabidopsis, Rice or Outgroup Only	SUT4	DQEEKRRLQRNGPPGGDPGTSGFRR
SUT_MEME-32	Stage_2	Striga	SUT1	Stage_2	Striga	SUT4	ANKSFDLCRPNPGEDMNRAFPEVEA
SUT_MEME-33	Stage_0	Striga	SUT1	Stage_0	Triphysaria	SUT4	RKAQFFFVDPPRPGRPYFDPNSSPW
SUT_MEME-34	Non-Parasite	Arabidopsis, Rice or Outgroup Only	Arabidopsis, Rice or Outgroup	Non-Parasite	Arabidopsis, Rice or Outgroup Only	Arabidopsis, Rice or Outgroup	WFPEFVPAPNRGTGLGIFNVFWRJGGILC
SUT_MEME-35	Stage_6-2	Striga	SUT1	Stage_6-2	Striga	SUT1	MEEGRRGDKEGKSQVGWSDGGGIKS
SUT_MEME-36	Stage_3	Phelipanche	SUT1	Stage_3	Phelipanche	SUT4	NLGPAGPAACRPLQRPNPPPLRAEP
SUT_MEME-37	Non-Parasite	Arabidopsis, Rice or Outgroup Only	Arabidopsis, Rice or Outgroup	Non-Parasite	Arabidopsis, Rice or Outgroup Only	Arabidopsis, Rice or Outgroup	FITCLIMFJAGFFSSFAPNIWALLFLR
SUT_MEME-38	Stage_3	Striga	SUT1	Stage_3	Striga	SUT1	NSGAGDGLRDGFPNLAPVGPQMFREVVIGWW
SUT_MEME-39	Non-Parasite	Arabidopsis, Rice or Outgroup Only	Arabidopsis, Rice or Outgroup	Non-Parasite	Arabidopsis, Rice or Outgroup Only	Arabidopsis, Rice or Outgroup	ASGMKJLWEKKWAFRRRLAIMVVNW
SUT_MEME-40	Stage_6-2	Striga	SUT2	Stage_6-2	Striga	SUT2	RDQWNMANAVFCVWMAVGNILGFWS
SUT_MEME-41	Stage_3	Striga	SUT1	Stage_3	Striga	SUT1	RGAGRGGECGKGEEDLGGGEQGFGGRPGDGGEGKQ
SUT_MEME-42	Stage_6-2	Striga	SUT1	Stage_6-2	Striga	SUT1	PPNGLHGAHGGGPGGGRDRGGGWGD
SUT_MEME-43	Non-Parasite	Arabidopsis, Rice or Outgroup Only	Arabidopsis, Rice or Outgroup	Non-Parasite	Arabidopsis, Rice or Outgroup Only	Arabidopsis, Rice or Outgroup	IMLFVFVGAMIGALIWGFPIESKGR
SUT_MEME-44	Stage_5-2	Phelipanche	SUT2	Stage_5-2	Phelipanche	SUT2	EEEEIFALDDGIEEGGFGRFQCLIR
SUT_MEME-45	Stage_0	Striga	SUT1	Stage_3	Triphysaria	SUT2	KGFDGGGGGGGREADQEHGGPGNCL
SUT_MEME-46	Stage_6-2	Striga	SUT2	Stage_6-2	Striga	SUT2	WFPFFLIRRCCERCGNJKAAFLVGV
SUT_MEME-47	Non-Parasite	Arabidopsis, Rice or Outgroup Only	SUT1	Non-Parasite	Arabidopsis, Rice or Outgroup Only	SUT1	RSDLQAKNDLVGLCCQAGSVLADED
SUT_MEME-48	Stage_6-2	Striga	SUT1	Stage_6-2	Striga	SUT1	LPWLQFFGNAFQWAGJVWLAGPJSG

## Sheet: SWEET
	Raw Number			Percentage of Occurrences in Stage, Plant or Clade
	Stage of Strongest Expression	Species	Clade	Stage of Strongest Expression	Species	Clade	Consensus Sequence
SWEET_MEME-1	Stage_6-2	Mimulus	SWEETIII	None	Mimulus	SWEETIV	ASPLSIMRLVIKTKSVEFMPFLLSLFLFLNAVVWFFYGLLRKDIFIAIPNGJGFLFGAAQL
SWEET_MEME-2	Stage_6-2	Striga	SWEETIII	Stage_4(-1)	Striga	SWEETIV	GIJGNIISFLLFLAPLPTFYRIYKKKSTEEFSSIPYVVTLLNCLLWVYY
SWEET_MEME-3	Stage_6-2	Mimulus	SWEETIII	Stage_6-1	Triphysaria	SWEETII	VIRTKSVEYMPFLLSLFLFLNAVMWFFYGLLKKDPFIAIPN
SWEET_MEME-4	Stage_6-2	Striga	SWEETIII	Stage_0	Triphysaria	SWEETII	LAFVFGIJGNIISFFLFLSPVPTFYRIYKKKSTEGFSSIPYVVTLFNCMLWLYYGLPKVSPTLLLVITI
SWEET_MEME-5	Stage_6-2	Striga	SWEETIII	None	Striga	SWEETIII	YLFYAPKKARIFTVKLLLLLNVGGLGLIVLVTLLLAKGSKRVKIVGWIC
SWEET_MEME-6	Stage_6-2	Striga	SWEETI	Stage_4(-1)	Striga	SWEETI	NGTGAVIEJVYISIFLIYAPKKKKLKILGLLLAVLVVFAVIALVSLLLL
SWEET_MEME-7	Stage_6-2	Triphysaria	SWEETIII	Stage_5(-1)	Triphysaria	SWEETII	GLGFLLGVLQLILYAIYRNSKKKEKEKKKEEEAVK
SWEET_MEME-8	Stage_6-2	Mimulus	SWEETI	Stage_0	Triphysaria	SWEETI	RSMFVGIICVVFSIIMYASPLSIMK
SWEET_MEME-9	Stage_6-2	Striga	SWEETIII	None	Triphysaria	SWEETIII	AFLKTNATLLITINSFGCVIETIYJ
SWEET_MEME-10	Stage_6-2	Striga	SWEETIII	None	Striga	SWEETIV	ILYAIYKNNKKEDEKKEEEEEQDVE
SWEET_MEME-11	Stage_6-2	Mimulus	SWEETIII	Stage_4(-1)	Mimulus	SWEETIII	KIYKERSSEFLSVTPYLVAYLSGVLWLYYGLLEED
SWEET_MEME-12	Stage_1	Phelipanche	SWEETIII	Stage_4-2	Phelipanche	SWEETIII	CDSQEEDDKAEQYRRZENCVPCAVSVEPSQVNLPLESPVLVVCAA
SWEET_MEME-13	Stage_6-1	Striga	SWEETIII	Stage_4-2	Striga	SWEETIII	VLDENKNVEIVKISTIDLGSDKIPAVPQSCKTEVEPIALPHNYPPQCE
SWEET_MEME-14	Stage_6-2	Arabidopsis	SWEETIII	Stage_5(-1)	Phelipanche	SWEETIII	EQIIDVVKLSAAVPSEITQVVPVVV
SWEET_MEME-15	Stage_2	Phelipanche	SWEETIII	Stage_4-2	Phelipanche	SWEETIII	DQDRDSGNENPSNKLELEIVVLDCDEQVPGIVVVQ
SWEET_MEME-16	Stage_3	Phelipanche	SWEETI	None	Phelipanche	SWEETI	KGEDADAHHEYAARATSQRKRQDIYRAHRSINIH
SWEET_MEME-17	Stage_2	Phelipanche	SWEETI	Stage_4-2	Phelipanche	SWEETI	EFKKRRINFRPFIWERKFKDEECCGNLFNFCCVTRVCJIGFDKSGFKRSKENKLJKKMNKJEEKNIIJLFIHPRLPLPJRCRIEVENVHFKVNACELSGKDNIIFWHCFPVFFRCCPLZKCRINIFPRAGHZEEPLFWFCJWHRRLWQPPGFCGTRGNFTNVLDFFVAPIDFDPQIPIDKLLQWRPKPHHNGKDWSWSPSQPCDWQQRGNCLRPERSSFFDRGCRJGKCJDNIKERFDCJCPACGDCFW
SWEET_MEME-18	Stage_5-2	Arabidopsis	SWEETIII	Stage_4-2	Phelipanche	SWEETIII	NSCCCNDREAEIEDGQGPRNSKASS
SWEET_MEME-19	Non-Parasite	Mimulus	SWEETIII	Non-Parasite	Mimulus	SWEETIII	KKSTQGYPGIPYVVALFSAMLWIYY
SWEET_MEME-20	Stage_6-2	Striga	SWEETIII	Stage_4-2	Striga	SWEETII	PDZEDNQSDEIAGDGDAADVHAEQIEKCDE
SWEET_MEME-21	Stage_1	Striga	SWEETII	Stage_4-2	Striga	SWEETII	ECHRJQQLEDRGQVCNCEPVQGPFP
SWEET_MEME-22	Stage_1	Phelipanche	SWEETI	Stage_4-2	Phelipanche	SWEETI	QLVLYFCYSGAYIEMSRRPLLESHA
SWEET_MEME-23	Non-Parasite	Mimulus	SWEETI	Non-Parasite	Mimulus	SWEETI	FACRMCECFKQCQNEIFEKRIGALCVVFVVLLTFIFVPFSMPEN
SWEET_MEME-24	Non-Parasite	Mimulus	SWEETIV	Non-Parasite	Mimulus	SWEETIV	QGFNEEDAQNRRDQQLRKGNSLPJPKPARPLNG
SWEET_MEME-25	Stage_5-2	Phelipanche	SWEETI	Stage_4-2	Phelipanche	SWEETI	AIFVWIAELRAHLRLPRGWLFGIERQLQWG
SWEET_MEME-26	Stage_6-1	Triphysaria	SWEETIII	Stage_4-2	Triphysaria	SWEETIII	MEAPEDIDEKIDGDIZKCKDEKEIF
SWEET_MEME-27	Stage_0	Triphysaria	SWEETI	Stage_4-2	Triphysaria	SWEETII	GMIDEKNQEIEKKGPDTYRDGNDDA
SWEET_MEME-28	Non-Parasite	Arabidopsis	SWEETIII	Non-Parasite	Phelipanche	SWEETIII	VEQNDHPDLNKPCGVEEPLQECEKC
SWEET_MEME-29	Stage_5-2	Phelipanche	SWEETI	Stage_4-2	Phelipanche	SWEETII	SDPCMAAPKNRAGYFDCNFKRIGSWMAFNGRR
SWEET_MEME-30	Stage_5-2	Phelipanche	SWEETI	Stage_4-2	Phelipanche	SWEETI	INIGEHKDQJAEKKQQNMVDPKDDIRGDFQKZRR
SWEET_MEME-31	Stage_5-2	Phelipanche	SWEETI	Stage_4-2	Triphysaria	SWEETI	RKITLNCSNSEFRLEVNGWMCSALC
SWEET_MEME-32	Stage_6-2	Striga	SWEETI	Stage_4-2	Striga	SWEETII	WEFQFFGPGPHLLMHLCFLGGKDRK
SWEET_MEME-33	Non-Parasite	Mimulus	SWEETIII	Non-Parasite	Mimulus	SWEETIII	NVFCNVIGFJLCLFQIIGWWIFRQP
SWEET_MEME-34	Stage_5-2	Phelipanche	SWEETI	Stage_4-2	Phelipanche	SWEETI	KETLEFRIDKDRNQEVNEKNGGNRS
SWEET_MEME-35	Non-Parasite	Mimulus	SWEETIII	Non-Parasite	Mimulus	SWEETIII	RLNGAEMAKPEGEPLEIAAAGEKDP
SWEET_MEME-36	Stage_6-2	Striga	SWEETII	Stage_4-2	Striga	SWEETII	VQPFNEGRIICGAEVHPIDDMMPKE
SWEET_MEME-37	Stage_3	Phelipanche	SWEETI	Stage_4-2	Phelipanche	SWEETI	EVYGCRIWILGRAGKJEEPIVFWERMQ
SWEET_MEME-38	Non-Parasite	Mimulus	SWEETIII	Non-Parasite	Mimulus	SWEETIII	KMJGLVMCFFCAFIFLTNFTWKGDS
SWEET_MEME-39	Non-Parasite	Mimulus	SWEETII	Non-Parasite	Mimulus	SWEETII	LTCVLVGNAKNWGIYGFAKGDANGW
SWEET_MEME-40	Stage_5-2	Phelipanche	SWEETI	Stage_4-2	Phelipanche	SWEETI	DCKLJIFNMRPNNSSIGNNVSHCPV
SWEET_MEME-41	Stage_3	Phelipanche	SWEETI	Stage_4-2	Phelipanche	SWEETI	CKCKGNGKJPESJKRKILERPPNNP
SWEET_MEME-42	Stage_5-2	Phelipanche	SWEETI	Stage_4-2	Phelipanche	SWEETII	RNGFGNRDKJFRLLIFRCFGICCFLCLIWLRDR
SWEET_MEME-43	Stage_5-2	Phelipanche	SWEETI	Stage_4-2	Phelipanche	SWEETI	CWVGLGFGPPFRGCFRCPWEGGPLF
SWEET_MEME-44	Stage_5-2	Phelipanche	SWEETI	Stage_4-2	Phelipanche	SWEETI	DPPGPKAFTILIVSPIWILGCHKVZ
SWEET_MEME-45	Non-Parasite	Rice	SWEETIII	Non-Parasite	Phelipanche	SWEETIII	PAEAPPEEDEKAVDIPPPPPPGAGE
SWEET_MEME-46	Stage_1	Striga	SWEETII	Stage_4-2	Striga	SWEETII	KDRGVGKFSKGNDKNGSVCNFVTID
SWEET_MEME-47	Non-Parasite	Mimulus	SWEETIII	Non-Parasite	Mimulus	SWEETIV	ICDHDHPINILVLGTFHKKPSSEMQ
SWEET_MEME-48	Stage_6-2	Phelipanche	SWEETI	Stage_4-2	Phelipanche	SWEETII	DLCAPALFKVAVACGVLLCFDTHKR
SWEET_MEME-49	Non-Parasite	Mimulus	SWEETIII	Non-Parasite	Mimulus	SWEETIII	NNCKIETFGILGTKFCLLLCLAPFR
SWEET_MEME-50	Stage_6-2	Striga	SWEETI	Stage_4-2	Triphysaria	SWEETII	RPEARSKGSJFLKPAKIHGAGPJRD
SWEET_MEME-51	Non-Parasite	Mimulus	SWEETIII	Non-Parasite	Mimulus	SWEETIII	NKIIFRIKIIGWIINFFFJIQFGNQ
SWEET_MEME-52	Stage_2	Phelipanche	SWEETIII	Stage_4-2	Phelipanche	SWEETIII	NDSFCHIFLWAYFGFLLKDWPFMIK
SWEET_MEME-53	Non-Parasite	Mimulus	SWEETI	Non-Parasite	Mimulus	SWEETIV	GFLFESIYILIFLWFVPKVRFLKNV
SWEET_MEME-54	Non-Parasite	Mimulus	SWEETI	Non-Parasite	Mimulus	SWEETI	JLFLIFKKPGREDLEPPGIKLQDIS
SWEET_MEME-55	Stage_6-2	Striga	SWEETIII	Stage_4-2	Striga	SWEETIV	JLKPDLLLLSINGFGCLMEIJYLTV
SWEET_MEME-56	Non-Parasite	Arabidopsis	SWEETII	Non-Parasite	Phelipanche	SWEETII	DGNENPIVQVEPPDIGYDNKEGSGR
SWEET_MEME-57	Non-Parasite	Mimulus	SWEETI	Non-Parasite	Mimulus	SWEETI	LQNALGJAGIIVGAGSPFRDVCCFG
SWEET_MEME-58	Stage_6-2	Phelipanche	SWEETI	Stage_4-2	Triphysaria	SWEETI	IALIVRKINFJRFCDFPRKJNAQMF
SWEET_MEME-59	Stage_0	Phelipanche	SWEETI	Stage_4-2	Phelipanche	SWEETII	VIKARSLELLPFFJSLFAFJNGIVW
SWEET_MEME-60	Stage_5(-1)	Phelipanche	SWEETI	Stage_4-2	Phelipanche	SWEETI	JGEVJEJMFFNFNFYYLCRENKIIE
SWEET_MEME-61	Stage_5-2	Phelipanche	SWEETI	Stage_4-2	Triphysaria	SWEETI	IKIFQPDQRCLRJKKRCVGIVJHLJ
SWEET_MEME-62	Non-Parasite	Mimulus	SWEETII	Non-Parasite	Mimulus	SWEETII	FSGTGVAVFGGGGNFGGGMVYLAPE
SWEET_MEME-63	Stage_6-2	Triphysaria	SWEETIII	Stage_4-2	Triphysaria	SWEETIV	KMLALNVCFPVJAIPGSRFFFGDGN
SWEET_MEME-64	Non-Parasite	Mimulus	SWEETIII	Non-Parasite	Mimulus	SWEETIV	CMGERGGJRLVLGGLFCAFCTIGFY
SWEET_MEME-65	Non-Parasite	Arabidopsis	SWEETIII	Non-Parasite	Phelipanche	SWEETIII	KEVKDPLLEPFEHEDLNEKDKEEEF
