# Supplementary material for: Genome-wide identification of MST, SUT and SWEET family sugar transporters in root parasitic angiosperms and analysis of their expression during host parasitism
Source: BMC Plant Biol. 2019 May 14;19:196. doi: 10.1186/s12870-019-1786-y (PMC6515653; doi:10.1186/s12870-019-1786-y)
Supplement: Supplementary file 14 — Orthogroups in each stage of three Orobanchaceae life cycles. The data suggest different orthogroups being expressed in a variety of stages throughout the life cycle, especially in the MST family. (XLSX 21 kb) [file 12870_2019_1786_MOESM14_ESM.xlsx]

## Sheet: Sheet1
														Percentages of Instances for Respective Stage												Stage of Strongest Expression
Family		Stage_0	Stage_1	Stage_2	Stage_3	Stage_4(-1)	Stage_4-2	Stage_5(-1)	Stage_5-2	Stage_6-1	Stage_6-2	Stage_6-3	None	Stage_0	Stage_1	Stage_2	Stage_3	Stage_4(-1)	Stage_4-2	Stage_5(-1)	Stage_5-2	Stage_6(-1)	Stage_6-2	Stage_6-3	None	Raw Number	Percentage
MST	Group_113	20	14	25	6	24	9	80	0	88	89	33	0	22.7273	13.4615	24.0385	21.4286	27.5862	20.4545	36.3636	0	25.2149	19.7339	32.3529	0	Stage_6-2	Stage_5(-1)
	Group_1299	0	0	12	0	14	0	0	0	0	21	0	6	0	0	11.5385	0	16.092	0	0	0	0	4.65632	0	17.1429	Stage_6-2	Stage_4(-1)
	Group_8494	0	0	7	0	0	0	11	0	0	10	0	0	0	0	6.73077	0	0	0	5	0	0	2.21729	0	0	Stage_5(-1)	Stage_2
	Group_6942	10	0	19	0	0	0	22	12	0	0	0	0	11.3636	0	18.2692	0	0	0	10	37.5	0	0	0	0	Stage_5(-1)	Stage_5-2
	Group_18353	0	0	0	0	0	0	0	0	0	34	0	0	0	0	0	0	0	0	0	0	0	7.5388	0	0	Stage_6-2	Stage_6-2
	Group_555	8	19	30	13	0	0	23	20	136	140	25	16	9.09091	18.2692	28.8462	46.4286	0	0	10.4545	62.5	38.9685	31.0421	24.5098	45.7143	Stage_6-2	Stage_5-2
	Group_3460	0	0	0	0	0	0	7	0	0	0	8	0	0	0	0	0	0	0	3.18182	0	0	0	7.84314	0	Stage_6-3	Stage_6-3
	Group_1358	0	15	0	0	14	15	30	0	31	23	15	13	0	14.4231	0	0	16.092	34.0909	13.6364	0	8.88252	5.09978	14.7059	37.1429	Stage_6-1	Stage_4-2
	Group_1739	6	22	0	0	12	0	0	0	22	26	11	0	6.81818	21.1538	0	0	13.7931	0	0	0	6.30372	5.76497	10.7843	0	Stage_6-2	Stage_1
	Group_2322	11	0	0	0	12	11	11	0	11	33	0	0	12.5	0	0	0	13.7931	25	5	0	3.15186	7.31707	0	0	Stage_6-2	Stage_4-2
	Group_477	8	7	11	9	0	0	20	0	29	12	10	0	9.09091	6.73077	10.5769	32.1429	0	0	9.09091	0	8.30946	2.66075	9.80392	0	Stage_6-1	Stage_3
	Group_6054	0	0	0	0	0	0	16	0	9	10	0	0	0	0	0	0	0	0	7.27273	0	2.5788	2.21729	0	0	Stage_5(-1)	Stage_5(-1)
	Group_2753	0	6	0	0	0	9	0	0	23	30	0	0	0	5.76923	0	0	0	20.4545	0	0	6.59026	6.65188	0	0	Stage_6-2	Stage_4-2
	Group_3013	12	10	0	0	0	0	0	0	0	23	0	0	13.6364	9.61538	0	0	0	0	0	0	0	5.09978	0	0	Stage_6-2	Stage_0
	Group_1663	13	11	0	0	11	0	0	0	0	0	0	0	14.7727	10.5769	0	0	12.6437	0	0	0	0	0	0	0	Stage_0	Stage_0
	Total MST	88	104	104	28	87	44	220	32	349	451	102	35
SUT	Group_4436	0	0	0	0	0	0	0	0	0	0	0	0	0	N/A	0	0	N/A	N/A	0	0	0	0	0	N/A	None or No_Match	None or No_Match
	Group_1653	0	0	0	0	0	0	0	0	0	0	0	0	0	N/A	0	0	N/A	N/A	0	0	0	0	0	N/A	None or No_Match	None or No_Match
	Group_1369	0	0	0	0	0	0	0	0	0	0	0	0	0	N/A	0	0	N/A	N/A	0	0	0	0	0	N/A	None or No_Match	None or No_Match
	Group_1431	16	0	6	27	0	0	10	0	10	64	10	0	55.1724	N/A	100	100	N/A	N/A	100	0	100	83.1169	100	N/A	Stage_6-2	2, 3, 5-1, 6-1, 6-3
	Group_3807	13	0	0	0	0	0	0	8	0	13	0	0	44.8276	N/A	0	0	N/A	N/A	0	100	0	16.8831	0	N/A	Stage_0	Stage_5-2
	Total SUT	29	0	6	27	0	0	10	8	10	77	10	0
SWEET	Group_429	0	13	11	0	4	0	5	5	17	51	0	6	0	56.5217	78.5714	0	50	N/A	50	22.7273	48.5714	38.3459	N/A	100	Stage_6-2	None or No_Match
	Group_3205	7	0	3	9	0	0	5	0	0	26	0	0	41.1765	0	21.4286	100	0	N/A	50	0	0	19.5489	N/A	0	Stage_6-2	Stage_2
	Group_769	10	5	0	0	4	0	0	17	4	47	0	0	58.8235	21.7391	0	0	50	N/A	0	77.2727	11.4286	35.3383	N/A	0	Stage_6-2	Stage_3
	Group_3725	0	5	0	0	0	0	0	0	14	0	0	0	0	21.7391	0	0	0	N/A	0	0	40	0	N/A	0	Stage_6-1	Stage_5-2
	Group_2089	0	0	0	0	0	0	0	0	0	9	0	0	0	0	0	0	0	N/A	0	0	0	6.76692	N/A	0	Stage_6-2	Stage_6(-1)
	Group_5750	0	0	0	0	0	0	0	0	0	0	0	0	0	0	0	0	0	N/A	0	0	0	0	N/A	0	None or No_Match	Stage_6-2
	Group_16676	0	0	0	0	0	0	0	0	0	0	0	0	0	0	0	0	0	N/A	0	0	0	0	N/A	0	None or No_Match	None or No_Match
	Total SWEET	17	23	14	9	8	0	10	22	35	133	0	6
