# Supplementary material for: Genome-wide identification of MST, SUT and SWEET family sugar transporters in root parasitic angiosperms and analysis of their expression during host parasitism
Source: BMC Plant Biol. 2019 May 14;19:196. doi: 10.1186/s12870-019-1786-y (PMC6515653; doi:10.1186/s12870-019-1786-y)
Supplement: Supplementary file 16 — The clades with which each orthogroup is most strongly associated. These orthogroups were identified in the A) MST, B) SUT and C) SWEET families. Note that many sugar transporter clades have at least one orthogroup that is unique to them. In the SUT family, one orthogroup has all SUT1 and SUT4 sequences studied as members. (XLSX 14 kb) [file 12870_2019_1786_MOESM16_ESM.xlsx]

## Sheet: MST
								Percentage of Respective Clade
	ERD6	pGLT_SGB	INT	TMT	PMT	VGT	STP	ERD6-like	pGLT	INT	TST	PMT	VGT	STP	Raw Number	Percent
Group_113	0	0	0	0	0	0	503	0	0	0	0	0	0	65.924	STP	STP
Group_1299	0	0	0	0	0	0	77	0	0	0	0	0	0	10.0917	STP	STP
Group_8494	0	0	0	0	0	0	50	0	0	0	0	0	0	6.55308	STP	STP
Group_6942	0	0	0	0	0	0	78	0	0	0	0	0	0	10.2228	STP	STP
Group_18353	0	0	0	0	0	0	55	0	0	0	0	0	0	7.20839	STP	STP
Group_555	0	0	0	0	487	0	0	0	0	0	0	93.4741	0	0	PMT	PMT
Group_3460	0	0	0	0	34	0	0	0	0	0	0	6.52591	0	0	PMT	PMT
Group_1358	0	0	0	223	0	0	0	0	0	0	100	0	0	0	TMT	TST
Group_1739	0	0	168	0	0	0	0	0	0	78.8732	0	0	0	0	INT	INT
Group_2322	123	0	0	0	0	0	0	45.5556	0	0	0	0	0	0	ERD6	ERD6-like
Group_477	147	0	0	0	0	0	0	54.4444	0	0	0	0	0	0	ERD6	ERD6-like
Group_6054	0	0	45	0	0	0	0	0	0	21.1268	0	0	0	0	INT	INT
Group_2753	0	0	0	0	0	99	0	0	0	0	0	0	100	0	VGT	VGT
Group_3013	0	65	0	0	0	0	0	0	47.1014	0	0	0	0	0	pGLT_SGB	pGLT
Group_1663	0	73	0	0	0	0	0	0	52.8986	0	0	0	0	0	pGLT_SGB	pGLT
	270	138	213	223	521	99	763

## Sheet: SUT
				Percentage of Instances for Respective Clade
Orthofinder Group	SUT1	SUT2	SUT4	SUT1	SUT2	SUT4	Raw Number	Percent
Group_4436	0	0	0	0	0	0	Outgroup	Outgroup
Group_1653	0	0	0	0	0	0	Outgroup	Outgroup
Group_1369	0	0	0	0	0	0	Outgroup	Outgroup
Group_1431	135	0	60	100	0	100	SUT1	SUT1
Group_3807	0	58	0	0	100	0	SUT2	SUT2
	135	58	60

## Sheet: SWEET
					Percentage of Instances for Respective Clade
Orthofinder Group	CladeI_SWEET	CladeII_SWEET	CladeIII_SWEET	CladeIV_SWEET	CladeI_SWEET	CladeII_SWEET	CladeIII_SWEET	CladeIV_SWEET	Raw Number	Percent
Group_429	0	0	252	0	0	0	97.6744	0	CladeIII_SWEET	CladeIII_SWEET
Group_3205	88	0	0	0	47.8261	0	0	0	CladeI_SWEET	CladeI_SWEET
Group_769	46	109	0	0	25	100	0	0	CladeII_SWEET	CladeII_SWEET
Group_3725	35	0	0	0	19.0217	0	0	0	CladeI_SWEET	CladeI_SWEET
Group_2089	0	0	0	36	0	0	0	100	CladeIV_SWEET	CladeIV_SWEET
Group_5750	15	0	0	0	8.15217	0	0	0	CladeI_SWEET	CladeI_SWEET
Group_16676	0	0	6	0	0	0	2.32558	0	CladeIII_SWEET	CladeIII_SWEET
	184	109	258	36
