# Supplementary material for: Genome-wide identification of MST, SUT and SWEET family sugar transporters in root parasitic angiosperms and analysis of their expression during host parasitism
Source: BMC Plant Biol. 2019 May 14;19:196. doi: 10.1186/s12870-019-1786-y (PMC6515653; doi:10.1186/s12870-019-1786-y)
Supplement: Supplementary file 17 — Every sugar transporter gene, their strongest stage of expression, clade and orthogroup. The clade, stage of strongest expression and orthogroup are listed for genes in the A) MST, B) SUT and C) SWEET families. (XLSX 10 kb) [file 12870_2019_1786_MOESM17_ESM.xlsx]

## Sheet: Sheet1
		Raw Number			Percentage of Members in Respective Species, Clade or Stage
Family	Orthogroup	Species	Clade	Stage	Species	Clade	Stage
MST	Group_113	Striga	STP	Stage_6-2	Striga	Outgroup	Stage_5(-1)
	Group_1299	Triphysaria	STP	Stage_6-2	Mimulus	Outgroup	Stage_4(-1)
	Group_8494	Mimulus	STP	Stage_5(-1)	Mimulus	Outgroup	Stage_2
	Group_6942	Phelipanche	STP	Stage_5(-1)	Phelipanche	Outgroup	Stage_5-2
	Group_18353	Mimulus	STP	Stage_6-2	Mimulus	Outgroup	Stage_6-2
	Group_555	Triphysaria	PMT	Stage_6-2	Triphysaria	Outgroup	Stage_5-2
	Group_3460	Mimulus	PMT	Stage_6-3	Mimulus	Outgroup	Stage_6-3
	Group_1358	Phelipanche	TMT	Stage_6-1	Phelipanche	Outgroup	Stage_4-2
	Group_1739	Mimulus	INT	Stage_6-2	Mimulus	Outgroup	Stage_1
	Group_2322	Striga	ERD6	Stage_6-2	Striga	Outgroup	Stage_4-2
	Group_477	Triphysaria	ERD6	Stage_6-1	Phelipanche	Outgroup	Stage_3
	Group_6054	Striga	INT	Stage_5(-1)	Striga	Outgroup	Stage_5(-1)
	Group_2753	Triphysaria	VGT	Stage_6-2	Phelipanche	Outgroup	Stage_4-2
	Group_3013	Triphysaria	pGLT_SGB	Stage_6-2	Triphysaria	Outgroup	Stage_0
	Group_1663	Mimulus	pGLT_SGB	Stage_0	Mimulus	Outgroup	Stage_0
SUT	Group_4436	Arabidopsis, Rice or Outgroup	Outgroup	None or No_Match	Arabidopsis, Rice or Outgroup	Outgroup	None or No_Match
	Group_1653	Arabidopsis, Rice or Outgroup	Outgroup	None or No_Match	Arabidopsis, Rice or Outgroup	Outgroup	None or No_Match
	Group_1369	Arabidopsis, Rice or Outgroup	Outgroup	None or No_Match	Arabidopsis, Rice or Outgroup	Outgroup	None or No_Match
	Group_1431	Striga	SUT1	Stage_6-2	Striga	SUT1	2, 3, 5-1, 6-1, 6-3
	Group_3807	Triphysaria	SUT2	Stage_0	Mimulus	SUT2	Stage_5-2
SWEET	Group_429	Mimulus	CladeIII_SWEET	Stage_6-2	Mimulus	CladeIII_SWEET	None or No_Match
	Group_3205	Mimulus	CladeI_SWEET	Stage_6-2	Triphysaria	CladeI_SWEET	Stage_2
	Group_769	Striga	CladeII_SWEET	Stage_6-2	Phelipanche	CladeII_SWEET	Stage_3
	Group_3725	Striga	CladeI_SWEET	Stage_6-1	Triphysaria	CladeI_SWEET	Stage_5-2
	Group_2089	Striga	CladeIV_SWEET	Stage_6-2	Striga	CladeIV_SWEET	Stage_6(-1)
	Group_5750	Mimulus	CladeI_SWEET	None or No_Match	Mimulus	CladeI_SWEET	Stage_6-2
	Group_16676	Arabidopsis, Rice or Outgroup	CladeIII_SWEET	None or No_Match	Arabidopsis, Rice or Outgroup	CladeIII_SWEET	None or No_Match
